# Supplementary material for: Analogs of Precambrian microbial communities formed de novo in Caucasian mineral water aquifers
Source: mBio. 2024 Dec 11;16(1):e02831-24. doi: 10.1128/mbio.02831-24 (PMC11708057; doi:10.1128/mbio.02831-24)
Supplement: Table S3 — General characteristics of the MAGs. [file mbio.02831-24-s0002.xlsx]

## Sheet: Table S3
Table S3. General characteristics of the MAGs from water samples of YMWB.
MAG_ID	Abundance, (%)	Completeness, (%)	Contamination, (%)	GC	N50	Size, bp	Classification (based on GTDB 09-RS220)
Recharge Area UC aquifer Well 70
Yes70-01	0.805516	100	1.098	0.527	30018	3106104	d__Bacteria;p__Eisenbacteria;c__RBG-16-71-46;o__JASEGR01;f__JASEGR01;g__JASEGR01;s__JASEGR01 sp030017955
Yes70-02	1.20382	96.96	1.818	0.424	47169	1696309	d__Bacteria;p__Nitrospirota;c__Thermodesulfovibrionia;o__Thermodesulfovibrionales;f__Dissulfurispiraceae;g__JASEGS01;s__JASEGS01 sp030017995
Yes70-03	0.548869	96.81	0	0.527	26771	2194719	d__Bacteria;p__Actinomycetota;c__Aquicultoria;o__Aquicultorales;f__Aquicultoraceae;g__Aquicultor;s__Aquicultor sp030018005
Yes70-04	2.21371	96.81	0.909	0.517	45293	1314730	d__Bacteria;p__Actinomycetota;c__Aquicultoria;o__UBA3085;f__Oleimmundimicrobiaceae;g__Yes70-04;s__Yes70-04 sp030017835
Yes70-05	1.43582	96.15	1.639	0.383	34614	3197366	d__Bacteria;p__Bacteroidota;c__UBA10030;o__UBA10030;f__BY39;g__JASEGV01;s__JASEGV01 sp030017895
Yes70-06	1.6327	96.06	1.123	0.312	9611	1819078	d__Bacteria;p__UBA9089;c__JAHJRX01;o__JAHJRX01;f__JAHJRX01;g__JASEGW01;s__JASEGW01 sp030017825
Yes70-07	0.422194	95.89	0.661	0.494	10303	2251455	d__Bacteria;p__Desulfobacterota;c__QYQD01;o__QYQD01;f__QYQD01;g__QYQD01;s__QYQD01 sp030017815
Yes70-08	18.1817	95.5	3.37	0.46	6584	4337204	d__Bacteria;p__UBA9089;c__JASEGY01;o__JASEGY01;f__JASEGY01;g__JASEGY01;s__JASEGY01 sp030019105
Yes70-09	1.80726	94.83	1.29	0.48	35294	2072305	d__Bacteria;p__Desulfobacterota;c__Syntrophia;o__Syntrophales;f__CG2-30-49-12;g__CG2-30-49-12;s__CG2-30-49-12 sp030018935
Yes70-11	2.27017	94.38	0	0.414	7372	2588356	d__Bacteria;p__UBA9089;c__CG2-30-40-21;o__CG2-30-40-21;f__CG2-30-40-21;g__CG2-30-40-21;s__CG2-30-40-21 sp030018795
Yes70-12	0.332654	94.3	2.15	0.536	5251	3321081	d__Bacteria;p__Desulfobacterota;c__Desulfobacteria;o__Desulfobacterales;f__Desulfatibacillaceae;g__JAGVAW01;s__JAGVAW01 sp030018745
Yes70-13	0.881183	94.24	2.185	0.397	20636	2041333	d__Bacteria;p__Bacteroidota;c__UBA10030;o__UBA10030;f__BY39;g__JAHJRJ01;s__JAHJRJ01 sp018830765
Yes70-14	0.490554	93.42	3.005	0.394	20279	3182413	d__Bacteria;p__Bacteroidota;c__UBA10030;o__UBA10030;f__SZUA-254;g__JASEHD01;s__JASEHD01 sp030019075
Yes70-15	1.41802	92.22	0.675	0.633	16512	2118169	d__Bacteria;p__Verrucomicrobiota;c__Kiritimatiellia;o__UBA8416;f__SLMC01;g__JASEHE01;s__JASEHE01 sp030018915
Yes70-16	0.334843	91.41	4.395	0.43	3502	2757454	d__Bacteria;p__UBP4;c__UBA4092;o__JAOAEQ01;f__JAOAEQ01;g__;s__
Yes70-17	0.813789	90.53	0	0.515	8886	2181161	d__Bacteria;p__Planctomycetota;c__Brocadiia;o__Brocadiales;f__Bathyanammoxibiaceae;g__2-12-FULL-52-36;s__2-12-FULL-52-36 sp030018855
Yes70-18	4.90322	90.43	3.476	0.484	27205	3963710	d__Bacteria;p__Desulfobacterota;c__BSN033;o__BSN033;f__UBA1163;g__RBG-16-49-23;s__RBG-16-49-23 sp030017685
Yes70-19	3.91896	90.4	2.909	0.568	32125	2859800	d__Bacteria;p__Chloroflexota;c__Anaerolineae;o__Anaerolineales;f__Villigracilaceae;g__CG2-30-58-95;s__CG2-30-58-95 sp030018695
Yes70-20	0.745606	90.27	0.185	0.669	13200	2752885	d__Bacteria;p__CSP1-3;c__CSP1-3;o__CSP1-3;f__CSP1-3;g__VGFA01;s__VGFA01 sp030018905
Yes70-21	0.39005	89.25	1.225	0.532	6878	1772585	d__Bacteria;p__Elusimicrobiota;c__Endomicrobiia;o__PHAN01;f__PHAN01;g__PHAN01;s__PHAN01 sp030018875
Yes70-22	1.11755	87.77	0	0.446	22581	1016527	d__Bacteria;p__Patescibacteria;c__Paceibacteria;o__Moranbacterales;f__UBA11712;g__JASEHL01;s__JASEHL01 sp030018805
Yes70-23	0.796539	87.75	1.075	0.39	5960	1277014	d__Bacteria;p__Omnitrophota;c__Koll11;o__Gygaellales;f__Profunditerraquicolaceae;g__CAKKQB01;s__CAKKQB01 sp030018895
Yes70-24	0.520396	86.89	2.58	0.506	6185	3834313	d__Bacteria;p__Desulfobacterota;c__SM23-61;o__SM23-61;f__SM23-61;g__JAHJQK01;s__JAHJQK01 sp030018715
Yes70-25	2.71189	85.95	1.123	0.402	10948	1603648	d__Bacteria;p__UBA9089;c__UBA9088;o__UBA9088;f__JAGUXG01;g__JAGUXG01;s__JAGUXG01 sp030018505
Yes70-26	2.62323	85	0	0.438	8783	1719596	d__Bacteria;p__Nitrospirota;c__Thermodesulfovibrionia;o__Thermodesulfovibrionales;f__UBA1546;g__UBA1546;s__UBA1546 sp030018605
Yes70-27	1.0941	84.82	1.659	0.616	30104	3162668	d__Bacteria;p__Pseudomonadota;c__Gammaproteobacteria;o__Burkholderiales;f__Rhodocyclaceae;g__Sulfuricystis;s__Sulfuricystis sp002347405
Yes70-28	0.604189	83.21	1.136	0.432	3823	2392886	d__Bacteria;p__Planctomycetota;c__MHYJ01;o__JACQXL01;f__JACQXL01;g__Yes70-35;s__Yes70-35 sp030018555
Yes70-29	0.339954	82.59	0.549	0.594	4145	2401565	d__Bacteria;p__Edwardsbacteria;c__AC1;o__AC1;f__UBA2255;g__;s__
Yes70-30	0.558947	81.35	4.086	0.474	9227	2679860	d__Bacteria;p__Desulfobacterota;c__Syntrophia;o__Syntrophales;f__Smithellaceae;g__Smithella;s__Smithella sp030018675
Yes70-31	1.30936	80.89	0	0.376	7020	2397644	d__Bacteria;p__UBA9089;c__CG2-30-40-21;o__CG2-30-40-21;f__SBAY01;g__SBAY01;s__SBAY01 sp030018635
Yes70-32	0.863783	77.91	0.537	0.709	4109	4149983	d__Bacteria;p__Myxococcota;c__Polyangia;o__DRWM01;f__JAAZOP01;g__;s__
Yes70-33	0.404516	77.65	0.934	0.313	3065	1128840	d__Archaea;p__Altiarchaeota;c__Altiarchaeia;o__Altiarchaeales;f__Altiarchaeaceae;g__Altiarchaeum;s__
Yes70-34	0.451773	77.35	3.846	0.455	10816	1310094	d__Bacteria;p__Margulisbacteria;c__WOR-1;o__O2-12-FULL-45-9;f__O2-12-FULL-45-9;g__JASEHX01;s__JASEHX01 sp030018645
Yes70-35	0.70554	77.25	1.136	0.429	7074	1661631	d__Bacteria;p__Planctomycetota;c__MHYJ01;o__JACQXL01;f__JACQXL01;g__Yes70-35;s__Yes70-35 sp030018555
Yes70-36	1.61505	76.21	0	0.375	25726	681944	d__Bacteria;p__Patescibacteria;c__Paceibacteria;o__UBA6257;f__GWB1-50-10;g__JASEHZ01;s__JASEHZ01 sp030018585
Yes70-37	0.619764	75.23	0.934	0.423	12512	1568614	d__Archaea;p__Nanoarchaeota;c__Nanoarchaeia;o__SCGC-AAA011-G17;f__GW2011-AR17;g__UBA9640;s__UBA9640 sp030018575
Yes70-38	0.298408	74.69	0.071	0.438	2757	915865	d__Archaea;p__Aenigmatarchaeota;c__Aenigmatarchaeia;o__GW2011-AR5;f__GW2011-AR5;g__;s__
Yes70-39	10.4161	72.28	0	0.373	35750	674215	d__Bacteria;p__Patescibacteria;c__Paceibacteria;o__UBA6257;f__GWB1-50-10;g__JASEHZ01;s__JASEHZ01 sp030017555
Yes70-40	0.330384	71.46	1.29	0.564	4730	2032971	d__Bacteria;p__Desulfobacterota;c__Syntrophia;o__Syntrophales;f__Smithellaceae;g__;s__
Yes70-41	0.80308	71.11	3.894	0.474	10616	3923403	d__Bacteria;p__Desulfobacterota;c__BSN033;o__BSN033;f__UBA1163;g__JASEIE01;s__JASEIE01 sp030024065
Yes70-42	0.311224	70.26	0.071	0.431	2784	819262	d__Archaea;p__Aenigmatarchaeota;c__Aenigmatarchaeia;o__GW2011-AR5;f__GW2011-AR5;g__;s__
Yes70-43	0.758839	70.11	0	0.365	48514	566234	d__Bacteria;p__Patescibacteria;c__Paceibacteria;o__UBA6257;f__UBA9933;g__JASEIG01;s__JASEIG01 sp030017615
UC aquifer Well 46
Yes46-01	0.818959	99.44	1.615	0.496	43179	3831633	d__Bacteria;p__Bacillota_B;c__Desulfitobacteriia;o__Desulfitobacteriales;f__Desulfitobacteriaceae;g__JAJZPA01;s__JAJZPA01 sp020692355
Yes46-02	2.12391	98.96	3.022	0.719	259354	4617488	d__Bacteria;p__Actinomycetota;c__Actinomycetes;o__Propionibacteriales;f__Nocardioidaceae;g__Nocardioides;s__Nocardioides sp030019515
Yes46-03	0.739787	98.3	0.955	0.638	42379	2322501	d__Bacteria;p__Bacillota_B;c__Desulfotomaculia;o__Ammonifexales;f__JASEER01;g__JASEER01;s__JASEER01 sp030019475
Yes46-04	0.677637	98.03	0	0.577	67087	1824850	d__Archaea;p__Halobacteriota;c__Methanomicrobia;o__Methanomicrobiales;f__Methanospirillaceae;g__Methanolinea_A;s__Methanolinea_A sp030019395
Yes46-05	6.43791	97.19	2.875	0.417	142148	1641393	d__Archaea;p__Thermoproteota;c__Bathyarchaeia;o__Bathyarchaeales;f__UBA233;g__JASEET01;s__JASEET01 sp030019335
Yes46-06	1.87081	97.08	1.666	0.685	326045	2093894	d__Bacteria;p__Actinomycetota;c__Coriobacteriia;o__Anaerosomatales;f__Anaerosomataceae;g__JASEEU01;s__JASEEU01 sp030019445
Yes46-07	7.17397	96.73	1.633	0.453	44707	1425828	d__Archaea;p__Halobacteriota;c__UBA148;o__UBA148;f__UBA148;g__JASEEV01;s__JASEEV01 sp030019435
Yes46-08	0.959671	95.6	2.4	0.389	11051	1687173	d__Archaea;p__Thermoplasmatota;c__JASEFT01;o__JASEFT01;f__JAUWIS01;g__JASEEW01;s__JASEEW01 sp030019485
Yes46-09	12.9286	95.45	0.151	0.419	40013	1939020	d__Bacteria;p__Nitrospirota;c__Thermodesulfovibrionia;o__Thermodesulfovibrionales;f__SM23-35;g__JASEEX01;s__JASEEX01 sp030019415
Yes46-10	1.06505	95.42	0.98	0.471	69987	1018880	d__Archaea;p__Halobacteriota;c__UBA148;o__UBA148;f__JAUWXC01;g__JAUWXC01;s__JAUWXC01 sp030018435
Yes46-11	1.72944	93.18	0.909	0.502	53111	1627767	d__Bacteria;p__Actinomycetota;c__Aquicultoria;o__Subteraquimicrobiales;f__UBA9087;g__UBA9087;s__UBA9087 sp030019215
Yes46-12	1.70302	90.09	0	0.674	373727	2944483	d__Bacteria;p__Bacillota_E;c__JACIYH01;o__JACIYH01;f__JACIYH01;g__JACIYH01;s__JACIYH01 sp030019365
Yes46-13	7.61484	85.86	3.921	0.438	16723	1929194	d__Archaea;p__Halobacteriota;c__Syntropharchaeia;o__Alkanophagales;f__Methanospirareceae;g__ANME-1-THS;s__ANME-1-THS sp030019325
Yes46-14	7.06635	80.79	1.928	0.381	5183	892959	d__Archaea;p__Thermoplasmatota;c__JASEFT01;o__JASEFT01;f__JASEFT01;g__JASEFT01;s__JASEFT01 sp030018475
Yes46-15	9.17097	79.04	2	0.547	15620	1064284	d__Archaea;p__Hadarchaeota;c__Hadarchaeia;o__Hadarchaeales;f__Hadarchaeaceae;g__JASEJC01;s__JASEJC01 sp030016755
Yes46-16	3.66452	70.11	4.31	0.359	15645	690753	d__Bacteria;p__Patescibacteria;c__Paceibacteria;o__Paceibacterales;f__CG1-02-41-26;g__;s__
UC aquifer Well 49-E
Yes49-01	1.09601	100	0.653	0.526	106050	2369358	d__Archaea;p__Halobacteriota;c__Methanocellia;o__Methanocellales;f__Methanocellaceae;g__Methanocella;s__Methanocella conradii
Yes49-02	0.903417	100	0	0.418	166756	1543239	d__Archaea;p__Methanobacteriota;c__Methanobacteria;o__Methanobacteriales;f__DSM-23052;g__Methanothermobacter_A;s__Methanothermobacter_A tenebrarum
Yes49-03	3.44215	99.67	1.307	0.621	101684	2733939	d__Archaea;p__Halobacteriota;c__Methanomicrobia;o__Methanomicrobiales;f__JACTUA01;g__JASEFH01;s__JASEFH01 sp030019205
Yes49-04	0.439524	99.08	0	0.342	72372	1988952	d__Bacteria;p__Nitrospirota;c__Thermodesulfovibrionia;o__Thermodesulfovibrionales;f__Thermodesulfovibrionaceae;g__Thermodesulfovibrio;s__Thermodesulfovibrio yellowstonii
Yes49-05	0.814651	99.01	0	0.579	69126	1913311	d__Archaea;p__Halobacteriota;c__Methanomicrobia;o__Methanomicrobiales;f__Methanoculleaceae;g__Methanoculleus;s__Methanoculleus sp030019085
Yes49-06	4.46589	98.71	0	0.635	99854	2928161	d__Bacteria;p__Actinomycetota;c__Geothermincolia;o__Geothermincolales;f__RBG-13-55-18;g__Solincola_A;s__Solincola_A sp030019255
Yes49-07	0.373446	98.52	1.573	0.497	17118	3628507	d__Bacteria;p__Bacillota_B;c__Desulfitobacteriia;o__Desulfitobacteriales;f__Desulfitobacteriaceae;g__JAJZPA01;s__JAJZPA01 sp020692355
Yes49-08	0.291153	98.27	0	0.494	8696	2139318	d__Bacteria;p__Thermotogota;c__Thermotogae;o__Thermotogales;f__DSM-5069;g__Pseudothermotoga_A;s__Pseudothermotoga_A hypogea
Yes49-09	0.54404	98.21	0	0.276	242866	1405869	d__Bacteria;p__Caldisericota;c__Caldisericia;o__B22-G15;f__B22-G15;g__JAAYUH01;s__JAAYUH01 sp030018355
Yes49-10	1.7298	97.41	0	0.492	149842	1806770	d__Bacteria;p__JANLFM01;c__JANLFM01;o__JANLFM01;f__JANLFM01;g__JANLFM01;s__JANLFM01 sp024655865
Yes49-11	0.336843	96.73	2.287	0.46	8862	1162084	d__Archaea;p__Halobacteriota;c__UBA148;o__UBA148;f__UBA148;g__JASEEV01;s__JASEEV01 sp030019435
Yes49-12	1.0787	96.73	0.49	0.661	76287	2923032	d__Bacteria;p__Bacillota_G;c__UBA5301;o__DYFA01;f__DYFA01;g__DYFA01;s__DYFA01 sp020725425
Yes49-13	0.359867	96.61	0	0.398	32510	1730082	d__Bacteria;p__WOR-3;c__Hydrothermia;o__UBA1063;f__UBA1063;g__UBA1063;s__UBA1063 sp030019025
Yes49-14	0.609361	96.45	1.612	0.575	95978	3457605	d__Bacteria;p__Desulfobacterota;c__Desulfobaccia;o__Desulfobaccales;f__0-14-0-80-60-11;g__DTHB01;s__DTHB01 sp030018495
Yes49-15	2.5528	96	0.8	0.384	15404	1408602	d__Archaea;p__Thermoplasmatota;c__JASEFT01;o__JASEFT01;f__JASEFT01;g__JASEFT01;s__JASEFT01 sp030018475
Yes49-16	4.20368	95.7	0	0.656	268529	2375590	d__Bacteria;p__Chloroflexota;c__Dehalococcoidia;o__DSTF01;f__JALHUB01;g__JASEFU01;s__JASEFU01 sp030018455
Yes49-17	9.4684	95.41	0.833	0.672	1205374	1820734	d__Bacteria;p__Actinomycetota;c__Coriobacteriia;o__Anaerosomatales;f__Anaerosomataceae;g__Parvivirga;s__Parvivirga sp001950395
Yes49-18	1.805	94.64	4.7	0.53	53377	2669965	d__Bacteria;p__Acidobacteriota;c__Aminicenantia;o__Aminicenantales;f__Saccharicenantaceae;g__Saccharicenans;s__Saccharicenans sp030017715
Yes49-19	0.500784	93	3.418	0.507	54817	2366478	d__Bacteria;p__Acidobacteriota;c__Aminicenantia;o__Aminicenantales;f__Saccharicenantaceae;g__Saccharicenans;s__Saccharicenans sp030018265
Yes49-20	0.369852	92.67	3.738	0.416	7556	1369300	d__Archaea;p__Thermoproteota;c__Bathyarchaeia;o__Bathyarchaeales;f__UBA233;g__JASEET01;s__JASEET01 sp030019335
Yes49-21	7.06628	92.31	0	0.492	87836	1504761	d__Archaea;p__Methanobacteriota;c__Methanobacteria;o__Methanobacteriales;f__Methanothermobacteraceae;g__Methanothermobacter;s__Methanothermobacter wolfei
Yes49-22	1.11472	92.3	1.098	0.373	59731	1948955	d__Bacteria;p__WOR-3;c__UBA3073;o__JACQXS01;f__JAGMCI01;g__JASEGA01;s__JASEGA01 sp030018315
Yes49-23	15.0648	92.27	0	0.458	68838	1491089	d__Bacteria;p__Actinomycetota;c__Aquicultoria;o__Subteraquimicrobiales;f__Subteraquimicrobiaceae;g__Subteraquimicrobium;s__Subteraquimicrobium sp030018275
Yes49-24	7.31146	92.05	1.401	0.363	610233	1186489	d__Archaea;p__Aenigmatarchaeota;c__Aenigmatarchaeia;o__CG10238-14;f__CG10238-14;g__JASEGC01;s__JASEGC01 sp030018415
Yes49-25	3.37241	91.73	1.709	0.658	47206	3007089	d__Bacteria;p__Actinomycetota;c__Geothermincolia;o__Geothermincolales;f__RBG-13-55-18;g__Solincola_B;s__Solincola_B sp014360645
Yes49-26	0.273981	91.5	2.299	0.629	5432	4700638	d__Bacteria;p__Pseudomonadota;c__Alphaproteobacteria;o__Rhizobiales;f__Rhizobiaceae;g__Allorhizobium;s__Allorhizobium thiooxidans
Yes49-27	0.34918	91.09	0.492	0.291	8063	2135152	d__Bacteria;p__Bacteroidota;c__Bacteroidia;o__Bacteroidales;f__DTU049;g__DTU049;s__DTU049 sp030017935
Yes49-28	1.44166	90.09	1.815	0.678	53210	2976463	d__Bacteria;p__Bacillota_E;c__JACIYH01;o__JACIYH01;f__JACIYH01;g__JACIYH01;s__JACIYH01 sp014360055
Yes49-29	1.37849	89.57	0	0.497	256913	1533195	d__Archaea;p__Methanobacteriota;c__Methanobacteria;o__Methanobacteriales;f__Methanothermobacteraceae;g__Methanothermobacter;s__Methanothermobacter thermautotrophicus
Yes49-30	0.243865	87.02	2.037	0.461	3920	2804898	d__Bacteria;p__Armatimonadota;c__UBA5829;o__DTJY01;f__DTJY01;g__JAIMAU01;s__
Yes49-31	1.90555	86	3.2	0.554	45750	1108398	d__Archaea;p__Hadarchaeota;c__Hadarchaeia;o__Hadarchaeales;f__Hadarchaeaceae;g__JASEGJ01;s__JASEGJ01 sp030018135
Yes49-32	0.269603	84.25	1.1	0.473	4424	926375	d__Bacteria;p__Chloroflexota;c__Dehalococcoidia;o__Dehalococcoidales;f__DAOVUZ01;g__DAOVUZ01;s__
Yes49-33	0.294275	82.28	1.406	0.688	3352	3970985	d__Bacteria;p__Chloroflexota;c__Anaerolineae;o__SpSt-313;f__SpSt-313;g__SpSt-313;s__
Yes49-34	12.6107	80.45	3.738	0.407	7631	950010	d__Archaea;p__Thermoproteota;c__Bathyarchaeia;o__Bathyarchaeales;f__UBA233;g__JASEJA01;s__JASEJA01 sp030017755
Yes49-35	0.539079	77.1	2.492	0.341	12233	965742	d__Archaea;p__Aenigmatarchaeota;c__Aenigmatarchaeia;o__CG10238-14;f__SCSR01;g__JASEGN01;s__JASEGN01 sp030018055
Yes49-36	0.291366	76.86	3.474	0.517	16427	2579175	d__Bacteria;p__Bacillota_B;c__Desulfitobacteriia;o__Desulfitobacteriales;f__Desulfitobacteriaceae;g__JAJZPA01;s__JAJZPA01 sp020692355
Yes49-37	0.519657	73.37	4.928	0.436	7571	1527311	d__Archaea;p__Halobacteriota;c__Syntropharchaeia;o__Alkanophagales;f__Methanospirareceae;g__ANME-1-THS;s__ANME-1-THS sp030019325
Yes49-38	0.79241	72.49	0	0.372	15006	601625	d__Archaea;p__Aenigmatarchaeota;c__Aenigmatarchaeia;o__CG10238-14;f__SCSR01;g__JASEGQ01;s__JASEGQ01 sp030017875
UC aquifer Well 71
Yes71-01	7.36733	100	1.307	0.616	104122	2904183	d__Archaea;p__Halobacteriota;c__Methanomicrobia;o__Methanomicrobiales;f__JACTUA01;g__JASEFH01;s__JASEFH01 sp030019205
Yes71-02	34.6102	99.73	0	0.488	119225	1637839	d__Archaea;p__Methanobacteriota;c__Methanobacteria;o__Methanobacteriales;f__Methanothermobacteraceae;g__Methanothermobacter;s__Methanothermobacter wolfei
Yes71-03	8.88383	99.68	0.955	0.633	272854	2520091	d__Bacteria;p__Bacillota_B;c__Desulfotomaculia;o__Ammonifexales;f__JASEER01;g__JASEER01;s__JASEER01 sp030019475
Yes71-04	5.18168	98.18	0	0.328	254129	1921151	d__Bacteria;p__Nitrospirota;c__Thermodesulfovibrionia;o__Thermodesulfovibrionales;f__Thermodesulfovibrionaceae;g__Thermodesulfovibrio;s__Thermodesulfovibrio sp001707915
Yes71-05	0.188662	98.18	0.909	0.43	11209	2415413	d__Bacteria;p__Nitrospirota;c__Thermodesulfovibrionia;o__Thermodesulfovibrionales;f__Dissulfurispiraceae;g__Dissulfurispira;s__Dissulfurispira sp020062545
Yes71-06	12.0843	97.6	0	0.331	73518	2172833	d__Archaea;p__Methanobacteriota;c__Methanobacteria;o__Methanobacteriales;f__Methanobacteriaceae;g__Methanobacterium_D;s__Methanobacterium_D sp030017655
Yes71-07	0.350161	97.06	0	0.634	77454	2706721	d__Bacteria;p__Pseudomonadota;c__Gammaproteobacteria;o__Burkholderiales;f__Rhodocyclaceae;g__Sulfuricystis;s__Sulfuricystis thermophila
Yes71-08	2.24254	96.62	2.349	0.377	28687	1640630	d__Bacteria;p__UBA9089;c__JASEIO01;o__JASEIO01;f__JASEIO01;g__JASEIO01;s__JASEIO01 sp030017475
Yes71-09	0.251955	96.13	0.349	0.459	26476	2795094	d__Bacteria;p__Bacillota_A;c__Clostridia;o__Ch29;f__Ch29;g__Ch29;s__Ch29 sp013540605
Yes71-10	0.821831	95.6	0	0.317	503407	1896326	d__Bacteria;p__WOR-3;c__32-111;o__32-111;f__32-111;g__32-111;s__32-111 sp001508335
Yes71-11	0.194523	95.37	0.181	0.425	10288	2148223	d__Bacteria;p__Actinomycetota;c__Aquicultoria;o__Aquicultorales;f__Aquicultoraceae;g__JASEIR01;s__JASEIR01 sp030017355
Yes71-12	3.35149	95.34	0.833	0.672	1519642	1806044	d__Bacteria;p__Actinomycetota;c__Coriobacteriia;o__Anaerosomatales;f__Anaerosomataceae;g__Parvivirga;s__Parvivirga sp001950395
Yes71-13	0.226568	94.8	0.8	0.386	11579	1477139	d__Archaea;p__Thermoplasmatota;c__JASEFT01;o__JASEFT01;f__JASEFT01;g__JASEFT01;s__JASEFT01 sp030018475
Yes71-14	3.34403	94.64	4.273	0.525	551789	2894397	d__Bacteria;p__Acidobacteriota;c__Aminicenantia;o__Aminicenantales;f__Saccharicenantaceae;g__Saccharicenans;s__Saccharicenans sp030017715
Yes71-15	0.368757	94.13	0.833	0.687	31415	1818887	d__Bacteria;p__Actinomycetota;c__Coriobacteriia;o__Anaerosomatales;f__Anaerosomataceae;g__Parvivirga;s__Parvivirga sp020725885
Yes71-16	0.164659	92.3	0	0.637	5648	2651339	d__Bacteria;p__Actinomycetota;c__Geothermincolia;o__Geothermincolales;f__RBG-13-55-18;g__Solincola_A;s__Solincola_A sp030019255
Yes71-17	0.398114	91.81	4.727	0.546	113458	4505336	d__Bacteria;p__Chloroflexota;c__Anaerolineae;o__Anaerolineales;f__UBA4823;g__RBG-16-57-11;s__RBG-16-57-11 sp020060465
Yes71-18	0.166202	91.8	1.96	0.461	4075	1092910	d__Archaea;p__Halobacteriota;c__UBA148;o__UBA148;f__UBA148;g__JASEEV01;s__JASEEV01 sp030019435
Yes71-19	0.195598	91.72	0.645	0.416	8037	2244824	d__Bacteria;p__Desulfobacterota;c__Desulfobacteria;o__Desulfobacterales;f__ETH-SRB1;g__Desulfaltia;s__Desulfaltia sp030017395
Yes71-20	1.83528	91.43	2.803	0.407	11276	1201703	d__Archaea;p__Thermoproteota;c__Bathyarchaeia;o__Bathyarchaeales;f__UBA233;g__JASEJA01;s__JASEJA01 sp030017755
Yes71-21	1.83387	91.36	0	0.456	66585	1443950	d__Bacteria;p__Actinomycetota;c__Aquicultoria;o__Subteraquimicrobiales;f__Subteraquimicrobiaceae;g__Subteraquimicrobium;s__Subteraquimicrobium sp030018275
Yes71-22	0.658393	88.31	0	0.556	24088	834426	d__Archaea;p__Hadarchaeota;c__Hadarchaeia;o__Hadarchaeales;f__Hadarchaeaceae;g__JASEJC01;s__JASEJC01 sp030016755
Yes71-23	3.14624	88	0	0.326	124641	1942863	d__Archaea;p__Methanobacteriota;c__Methanobacteria;o__Methanobacteriales;f__Methanobacteriaceae;g__UBA117;s__UBA117 sp030016715
Yes71-24	3.22158	87.25	2.45	0.633	77906	3114874	d__Bacteria;p__Bacillota_G;c__SHA-98;o__UBA4971;f__UBA4971;g__UBA6256;s__UBA6256 sp030024085
Yes71-25	0.510495	86.1	0.534	0.682	14875	2525257	d__Bacteria;p__Bacillota_E;c__JACIYH01;o__JACIYH01;f__JACIYH01;g__JACIYH01;s__JACIYH01 sp014360055
Yes71-26	0.208432	85.9	2.247	0.356	4697	1666841	d__Bacteria;p__Elusimicrobiota;c__Endomicrobiia;o__CG1-02-37-114;f__;g__;s__
Yes71-27	0.164938	84.06	1.645	0.598	5423	1753218	d__Bacteria;p__Bacillota_B;c__Desulfotomaculia;o__Ammonifexales;f__Ammonificaceae;g__Yes71-27;s__Yes71-27 sp030016455
Yes71-28	0.150128	81.61	2	0.445	4044	1149808	d__Archaea;p__Hydrothermarchaeota;c__Hydrothermarchaeia;o__Hydrothermarchaeales;f__WAQR01;g__JACRDW01;s__
Yes71-29	0.740997	81.11	0	0.629	9624	2118034	d__Bacteria;p__Bacillota_G;c__SHA-98;o__UBA4971;f__UBA4971;g__UBA6256;s__UBA6256 sp014360195
Yes71-30	0.155664	76.13	0	0.463	4151	1117759	d__Bacteria;p__Omnitrophota;c__Koll11;o__Gygaellales;f__Profunditerraquicolaceae;g__BS750m-G77;s__
Yes71-31	1.6655	74.5	1.306	0.35	9527	1019423	d__Bacteria;p__Patescibacteria;c__Paceibacteria;o__Paceibacterales;f__DG-74-1;g__DG-74-1;s__DG-74-1 sp030016465
Yes71-32	0.271571	72.59	0.668	0.558	3217	1780443	d__Bacteria;p__Desulfobacterota;c__Syntrophia;o__Syntrophales;f__UBA2210;g__UBA6078;s__
LC aquifer Well 9
Yes09-01	0.865902	100	1.098	0.554	213683	2617080	d__Bacteria;p__Edwardsbacteria;c__AC1;o__AC1;f__EtOH8;g__UBA2226;s__UBA2226 sp031082425
Yes09-02	4.10571	100	0.595	0.495	194852	2711859	d__Bacteria;p__Desulfobacterota;c__QYQD01;o__QYQD01;f__QYQD01;g__QYQD01;s__QYQD01 sp031082315
Yes09-03	1.33661	99.11	0	0.648	99636	3451090	d__Bacteria;p__Desulfobacterota;c__Desulfovibrionia;o__Desulfovibrionales;f__Desulfovibrionaceae;g__Humidesulfovibrio;s__Humidesulfovibrio sp031082295
Yes09-04	28.2083	98.88	1.117	0.358	401998	4057892	d__Bacteria;p__Bacteroidota;c__Ignavibacteria;o__Ignavibacteriales;f__Melioribacteraceae;g__DSXH01;s__DSXH01 sp020061355
Yes09-05	6.37881	98.72	0.716	0.572	131671	2245775	d__Bacteria;p__Bacillota_B;c__Desulfotomaculia;o__Ammonifexales;f__Desulforudaceae;g__SURF-60;s__SURF-60 sp003604975
Yes09-06	0.687945	97.32	0.297	0.645	52296	4078527	d__Bacteria;p__Desulfobacterota;c__Desulfovibrionia;o__Desulfovibrionales;f__Desulfovibrionaceae;g__Desulfolutivibrio;s__Desulfolutivibrio sp031082225
Yes09-07	1.34191	96.26	0.854	0.693	8402	2897813	d__Bacteria;p__Pseudomonadota;c__Alphaproteobacteria;o__Caulobacterales;f__Caulobacteraceae;g__Brevundimonas;s__Brevundimonas sp031082345
Yes09-08	1.043	95.83	1.111	0.666	209169	2793609	d__Bacteria;p__CSP1-3;c__CSP1-3;o__CSP1-3;f__CSP1-3;g__VGFA01;s__VGFA01 sp031082185
Yes09-09	2.51211	95.5	1.123	0.644	50874	2745885	d__Bacteria;p__Elusimicrobiota;c__Elusimicrobia;o__Elusimicrobiales;f__UBA9959;g__UBA2231;s__UBA2231 sp031082205
Yes09-10	0.301029	95.26	0.322	0.564	17658	5508493	d__Bacteria;p__Desulfobacterota;c__Desulfomonilia;o__Desulfomonilales;f__Desulfomonilaceae;g__JAVHLK01;s__JAVHLK01 sp031082285
Yes09-11	37.0198	95	4.545	0.465	61296	2649277	d__Bacteria;p__Nitrospirota;c__Thermodesulfovibrionia;o__Thermodesulfovibrionales;f__SM23-35;g__JAKLQR01;s__JAKLQR01 sp031082155
Yes09-12	5.03108	94.87	1.282	0.553	128127	7431043	d__Bacteria;p__Eremiobacterota;c__CADAWZ01;o__CADAWZ01;f__Ess09-12;g__Ess09-12;s__Ess09-12 sp031082125
Yes09-13	0.924061	91.1	3.105	0.563	11042	2002256	d__Bacteria;p__Bacillota_B;c__Desulfotomaculia;o__Ammonifexales;f__Desulforudaceae;g__SURF-60;s__SURF-60 sp019084485
Yes09-14	1.04863	88.84	1.239	0.622	6427	4066852	d__Bacteria;p__Planctomycetota;c__MHYJ01;o__JACQXL01;f__JAVHLO01;g__JAVHLO01;s__JAVHLO01 sp031082105
Yes09-15	2.17506	87.12	2.475	0.673	166890	2336491	d__Bacteria;p__Bacillota_E;c__UBA995;o__UBA995;f__UBA995;g__Ess09-15;s__Ess09-15 sp031082145
Yes09-16	0.648887	85.22	0.574	0.529	4548	2088520	d__Bacteria;p__Spirochaetota;c__Spirochaetia;o__Treponematales;f__Rectinemataceae;g__Rectinema;s__Rectinema subterraneum
Yes09-17	2.58905	71.78	0	0.533	1224516	1312237	d__Bacteria;p__Patescibacteria;c__ABY1;o__SG8-24;f__2-12-FULL-60-25;g__CAIKNB01;s__CAIKNB01 sp031082005
UJ aquifer Well 75
Yes75-01	2.27004	97.58	1.612	0.386	45478	3256530	d__Bacteria;p__Bacillota_A;c__Clostridia;o__Clostridiales;f__Oxobacteraceae;g__JASEJN01;s__JASEJN01 sp030016385
Yes75-02	91.2595	95.13	0.717	0.332	65470	1998402	d__Bacteria;p__Bacillota_A;c__Thermoanaerobacteria;o__Thermoanaerobacterales;f__Thermoanaerobacteraceae;g__Aceticella;s__Aceticella autotrophica
Yes75-03	0.957478	95	1.284	0.648	24274	4913430	d__Bacteria;p__Actinomycetota;c__Actinomycetes;o__Mycobacteriales;f__Mycobacteriaceae;g__Rhodococcus;s__Rhodococcus sp002259485
Yes75-04	1.15046	91.31	2.232	0.408	34277	2351550	d__Bacteria;p__Bacillota_A;c__Thermoanaerobacteria;o__Thermoanaerobacterales;f__UBA4877;g__JASEJQ01;s__JASEJQ01 sp030016635
Yes75-05	1.4186	90.45	1.396	0.69	6206	2701535	d__Bacteria;p__Pseudomonadota;c__Alphaproteobacteria;o__Caulobacterales;f__Caulobacteraceae;g__Brevundimonas;s__Brevundimonas sp031082345
Yes75-06	1.37157	73.56	3.448	0.332	9419	754546	d__Bacteria;p__Patescibacteria;c__Paceibacteria;o__Paceibacterales;f__JASEJS01;g__JASEJS01;s__JASEJS01 sp030016765
MAGs with an abundance of more than 3% in the samples are coloured in green.
