# Supplementary material for: Analogs of Precambrian microbial communities formed de novo in Caucasian mineral water aquifers
Source: mBio. 2024 Dec 11;16(1):e02831-24. doi: 10.1128/mbio.02831-24 (PMC11708057; doi:10.1128/mbio.02831-24)
Supplement: Table S4 — Representation of metabolic pathways. [file mbio.02831-24-s0003.xlsx]

## Sheet: Combined metabolic data
Table S4. Representation of metabolic pathways for energy conservation and biomass formation in the MAGs assembled from all the sequenced metagenomes and passed the quality check.
					Target metabolic features (biomass production and electron acceptors utilization) 1												Target metabolic features (electron donors utilization) 1
Well No.	MAG ID	bin ID	Abundance, %	Opt Temp, °C 2	Diazotrophy	Autotrophy	CH4-genesis	Acetogenesis	H+ reduction	Sulfate reduction		Sulfur and Thiosulfate reduction	Fe(III) reduction	Reduction of nitrogen compounds	Aerobiosis		CH4-trophy	Fe(II) oxidation	Sulfur and Thiosulfate oxidation	Sulphide oxidation	Oxidation of nitrogen compounds	CO/Formate-trophy	Hydrogenotrophy (uptake hydrogenases)	AVERAGE GROWTH TEMPERATURE CALCULATION 3	Diazotrophy	Autotrophy	CH4-genesis	Acetogenesis	H+ reduction	Sulfate reduction		Sulfur and Thiosulfate reduction	Fe(III) reduction	Reduction of nitrogen compounds	Aerobiosis		CH4-trophy	Fe(II) oxidation	Sulfur and Thiosulfate oxidation	Sulphide oxidation	Oxidation of nitrogen compounds	CO/Formate-trophy	Hydrogenotrophy (uptake hydrogenases)
70
	Yes70-01	bin.28.strict	0.805516	48																0.805516					0	0	0	0	0	0	0	0	0	0	0	0	0	0	0	38.6647	0	0	0
	Yes70-02	bin.18.strict	1.20382	48		1.20382				1.20382		1.20382							1.20382	1.20382					0	57.7836	0	0	0	57.7836	0	57.7836	0	0	0	0	0	0	57.7836	57.7836	0	0	0
	Yes70-03	bin.21.strict	0.548869	48		0.548869				0.548869		0.548869							0.548869	0.548869					0	26.3457	0	0	0	26.3457	0	26.3457	0	0	0	0	0	0	26.3457	26.3457	0	0	0
	Yes70-04	bin.53.permissive	2.21371	49	2.21371	2.21371		2.21371	2.21371													2.21371			108.472	108.472	0	108.472	108.472	0	0	0	0	0	0	0	0	0	0	0	0	108.472	0
	Yes70-05	bin.62.permissive	1.43582	37								1.43582													0	0	0	0	0	0	0	53.1255	0	0	0	0	0	0	0	0	0	0	0
	Yes70-06	bin.41.strict	1.6327	61		1.6327		1.6327															1.6327		0	99.5946	0	99.5946	0	0	0	0	0	0	0	0	0	0	0	0	0	0	99.5946
	Yes70-07	bin.35.orig	0.422194	54		0.422194				0.422194															0	22.7985	0	0	0	22.7985	0	0	0	0	0	0	0	0	0	0	0	0	0
	Yes70-08	bin.20.permissive	18.1817	52		18.1817			18.1817	18.1817										18.1817		18.1817			0	945.449	0	0	945.449	945.449	0	0	0	0	0	0	0	0	0	945.449	0	945.449	0
	Yes70-09	bin.24.orig	1.80726	60		1.80726				1.80726															0	108.435	0	0	0	108.435	0	0	0	0	0	0	0	0	0	0	0	0	0
	Yes70-10	bin.27	1.23399	66		1.23399		1.23399																	0	81.4433	0	81.4433	0	0	0	0	0	0	0	0	0	0	0	0	0	0	0
	Yes70-11	bin.2.strict	2.27017	39		2.27017				2.27017										2.27017					0	88.5365	0	0	0	88.5365	0	0	0	0	0	0	0	0	0	88.5365	0	0	0
	Yes70-12	bin.57.orig	0.332654	22		0.332654				0.332654															0	7.31839	0	0	0	7.31839	0	0	0	0	0	0	0	0	0	0	0	0	0
	Yes70-13	bin.73.strict	0.881183	47																					0	0	0	0	0	0	0	0	0	0	0	0	0	0	0	0	0	0	0
	Yes70-14	bin.7.strict	0.490554	39								0.490554							0.490554						0	0	0	0	0	0	0	19.1316	0	0	0	0	0	0	19.1316	0	0	0	0
	Yes70-15	bin.11.permissive	1.41802	44																					0	0	0	0	0	0	0	0	0	0	0	0	0	0	0	0	0	0	0
	Yes70-16	bin.5.orig	0.334843	46																					0	0	0	0	0	0	0	0	0	0	0	0	0	0	0	0	0	0	0
	Yes70-17	bin.34.strict	0.813789	61		0.813789				0.813789				0.813789							0.813789				0	49.6412	0	0	0	49.6412	0	0	0	49.6412	0	0	0	0	0	0	49.6412	0	0
	Yes70-18	bin.44.orig	4.90322	59		4.90322						4.90322	4.90322	4.90322	4.90322			4.90322							0	289.29	0	0	0	0	0	289.29	289.29	289.29	289.29	0	0	289.29	0	0	0	0	0
	Yes70-19	bin.65.strict	3.91896	51		3.91896							3.91896	3.91896	3.91896			3.91896	3.91896						0	199.867	0	0	0	0	0	0	199.867	199.867	199.867	0	0	199.867	199.867	0	0	0	0
	Yes70-20	bin.40.strict	0.745606	66		0.745606																			0	49.21	0	0	0	0	0	0	0	0	0	0	0	0	0	0	0	0	0
	Yes70-21	bin.52.strict	0.39005	26				0.39005																	0	0	0	10.1413	0	0	0	0	0	0	0	0	0	0	0	0	0	0	0
	Yes70-22	bin.50.permissive	1.11755	37																					0	0	0	0	0	0	0	0	0	0	0	0	0	0	0	0	0	0	0
	Yes70-23	bin.42.permissive	0.796539	53		0.796539		0.796539																	0	42.2166	0	42.2166	0	0	0	0	0	0	0	0	0	0	0	0	0	0	0
	Yes70-24	bin.15.orig	0.520396	52																0.520396					0	0	0	0	0	0	0	0	0	0	0	0	0	0	0	27.0606	0	0	0
	Yes70-25	bin.14.strict	2.71189	59		2.71189				2.71189					2.71189					2.71189					0	160.002	0	0	0	160.002	0	0	0	0	160.002	0	0	0	0	160.002	0	0	0
	Yes70-26	bin.33.strict	2.62323	44		2.62323		2.62323	2.62323					2.62323					2.62323			2.62323			0	115.422	0	115.422	115.422	0	0	0	0	115.422	0	0	0	0	115.422	0	0	115.422	0
	Yes70-27	bin.60.permissive	1.0941	34	1.0941	1.0941				1.0941		1.0941		1.0941					1.0941	1.0941					37.1993	37.1993	0	0	0	37.1993	0	37.1993	0	37.1993	0	0	0	0	37.1993	37.1993	0	0	0
	Yes70-28	bin.48.orig	0.604189	46																					0	0	0	0	0	0	0	0	0	0	0	0	0	0	0	0	0	0	0
	Yes70-29	bin.8.orig	0.339954	38																					0	0	0	0	0	0	0	0	0	0	0	0	0	0	0	0	0	0	0
	Yes70-30	bin.70.strict	0.558947	35																					0	0	0	0	0	0	0	0	0	0	0	0	0	0	0	0	0	0	0
	Yes70-31	bin.67.strict	1.30936	61				1.30936	1.30936													1.30936			0	0	0	79.871	79.871	0	0	0	0	0	0	0	0	0	0	0	0	79.871	0
	Yes70-32	bin.30.strict	0.863783	40	0.863783	0.863783		0.863783												0.863783					34.5513	34.5513	0	34.5513	0	0	0	0	0	0	0	0	0	0	0	34.5513	0	0	0
	Yes70-33	bin.55.permissive	0.404516	41																					0	0	0	0	0	0	0	0	0	0	0	0	0	0	0	0	0	0	0
	Yes70-34	bin.58.orig	0.451773	41																					0	0	0	0	0	0	0	0	0	0	0	0	0	0	0	0	0	0	0
	Yes70-35	bin.29.strict	0.70554	52		0.70554																			0	36.6881	0	0	0	0	0	0	0	0	0	0	0	0	0	0	0	0	0
	Yes70-36	bin.9.orig	1.61505	46																					0	0	0	0	0	0	0	0	0	0	0	0	0	0	0	0	0	0	0
	Yes70-37	bin.61.permissive	0.619764	38																					0	0	0	0	0	0	0	0	0	0	0	0	0	0	0	0	0	0	0
	Yes70-38	bin.4.orig	0.298408	38																					0	0	0	0	0	0	0	0	0	0	0	0	0	0	0	0	0	0	0
	Yes70-39	bin.51.strict	10.4161	47																					0	0	0	0	0	0	0	0	0	0	0	0	0	0	0	0	0	0	0
	Yes70-40	bin.3.strict	0.330384	54		0.330384						0.330384							0.330384						0	17.8407	0	0	0	0	0	17.8407	0	0	0	0	0	0	17.8407	0	0	0	0
	Yes70-41	bin.6.permissive	0.80308	58		0.80308						0.80308													0	46.5786	0	0	0	0	0	46.5786	0	0	0	0	0	0	0	0	0	0	0
	Yes70-42	bin.75.orig	0.311224	48																					0	0	0	0	0	0	0	0	0	0	0	0	0	0	0	0	0	0	0
	Yes70-43	bin.1.strict	0.758839	38																					0	0	0	0	0	0	0	0	0	0	0	0	0	0	0	0	0	0	0
Number of MAGs encoding a target feature					3	22		8	4	10		8	2	5	3			2	7	9	1	4	1
Total share of target MAGs in the metagenome, %			75.2392		4.17159	50.1572		11.0634	24.328	29.3864		10.8099	8.82219	13.3533	11.5341			8.82219	10.2099	28.2002	0.813789	24.328	1.6327		180.222	2624.68	0	571.712	1249.21	1503.51	0	547.295	489.157	691.42	649.159	0	0	489.157	473.59	1415.59	49.6412	1249.21	99.5946
Average growth Temp2 of a community or metabolic group, °C				48.5826	43.2023	52.3291		51.6762	51.3488	51.1633		50.6293	55.4463	51.7789	56.2818			55.4463	46.3853	50.1979	61	51.3488	61
9
	Yes09-01	9-bin.10.genes.faa	0.850314	34																					0	0	0	0	0	0	0	0	0	0	0	0	0	0	0	0	0	0	0
	Yes09-02	bin.4.strict.faa	4.0318	53		4.0318			4.0318	4.0318				4.0318	4.0318							4.0318	4.0318		0	213.685	0	0	213.685	213.685	0	0	0	213.685	213.685	0	0	0	0	0	0	213.685	213.685
	Yes09-03	9-bin.22.genes.faa	1.31254	33	1.31254	1.31254				1.31254										1.31254					43.3137	43.3137	0	0	0	43.3137	0	0	0	0	0	0	0	0	0	43.3137	0	0	0
	Yes09-04	9-bin.19.genes.faa	28.7589	40								28.7589	28.7589	28.7589	28.7589				28.7589						0	0	0	0	0	0	0	1150.35	1150.35	1150.35	1150.35	0	0	0	1150.35	0	0	0	0
	Yes09-05	9-bin.18.genes.faa	6.26379	67	6.26379	6.26379			6.26379	6.26379												6.26379	6.26379		419.674	419.674	0	0	419.674	419.674	0	0	0	0	0	0	0	0	0	0	0	419.674	419.674
	Yes09-06	9-bin.7.genes.faa	0.675544	31	0.675544					0.675544		0.675544							0.675544						20.9419	0	0	0	0	20.9419	0	20.9419	0	0	0	0	0	0	20.9419	0	0	0	0
	Yes09-07	9-bin.1.genes.faa	1.31761	31								1.31761		1.31761					1.31761						0	0	0	0	0	0	0	40.8461	0	40.8461	0	0	0	0	40.8461	0	0	0	0
	Yes09-08	9-bin.16.genes.faa	1.02423	66		1.02423														1.02423					0	67.5989	0	0	0	0	0	0	0	0	0	0	0	0	0	67.5989	0	0	0
	Yes09-09	9-bin.15.genes.faa	2.46683	29								2.46683			2.46683										0	0	0	0	0	0	0	71.538	0	0	71.538	0	0	0	0	0	0	0	0
	Yes09-10	9-bin.11.genes.faa	0.295595	52	0.295595	0.295595				0.295595		0.295595							0.295595						15.371	15.371	0	0	0	15.371	0	15.371	0	0	0	0	0	0	15.371	0	0	0	0
	Yes09-11	9-bin.21.genes.faa	36.3526	47		36.3526				36.3526		36.3526	36.3526					36.3526	36.3526				36.3526		0	1708.57	0	0	0	1708.57	0	1708.57	1708.57	0	0	0	0	1708.57	1708.57	0	0	0	1708.57
	Yes09-12	9-bin.5.genes.faa	4.94052	38				4.94052					4.94052						4.94052				4.94052		0	0	0	187.74	0	0	0	0	187.74	0	0	0	0	0	187.74	0	0	0	187.74
	Yes09-13	9-bin.3.genes.faa	0.907344	64																0.907344					0	0	0	0	0	0	0	0	0	0	0	0	0	0	0	58.07	0	0	0
	Yes09-14	9-bin.8.genes.faa	1.02969	31		1.02969		1.02969																	0	31.9204	0	31.9204	0	0	0	0	0	0	0	0	0	0	0	0	0	0	0
	Yes09-15	9-bin.13.genes.faa	2.13591	74		2.13591		2.13591												2.13591					0	158.057	0	158.057	0	0	0	0	0	0	0	0	0	0	0	158.057	0	0	0
	Yes09-16	9-bin.2.genes.faa	0.637049	39																					0	0	0	0	0	0	0	0	0	0	0	0	0	0	0	0	0	0	0
	Yes09-17	9-bin.12.genes.faa	2.54245	33																					0	0	0	0	0	0	0	0	0	0	0	0	0	0	0	0	0	0	0
Number of MAGs encoding a target feature					4	8		3	2	6		6	3	3	3			1	6	4		2	4
Total share of target MAGs in the metagenome, %			95.5427		8.54746	52.4461		8.10612	10.2956	48.9319		69.867	70.052	34.1083	35.2575			36.3526	72.3407	5.38001		10.2956	51.5887		499.3	2658.19	0	377.717	633.359	2421.56	0	3007.62	3046.67	1404.89	1435.58	0	0	1708.57	3123.83	327.04	0	633.359	2529.67
Average growth Temp2 of a community or metabolic group, °C				45.5554	58.415	50.6842		46.5966	61.5175	49.4884		43.0478	43.4915	41.189	40.717			47	43.1821	60.7879		61.5175	49.0354
46
	Yes46-01	46-.bin.14.fa	0.818959	53	0.818959	0.818959		0.818959	0.818959			0.818959										0.818959			43.4048	43.4048	0	43.4048	43.4048	0	0	43.4048	0	0	0	0	0	0	0	0	0	43.4048	0
	Yes46-02	46-.bin.21.fa	2.12391	42								2.12391		2.12391	2.12391				2.12391	2.12391					0	0	0	0	0	0	0	89.2043	0	89.2043	89.2043	0	0	0	89.2043	89.2043	0	0	0
	Yes46-03	46-.bin.18.fa	0.739787	69	0.739787	0.739787			0.739787	0.739787										0.739787		0.739787			51.0453	51.0453	0	0	51.0453	51.0453	0	0	0	0	0	0	0	0	0	51.0453	0	51.0453	0
	Yes46-04	46-.bin.22.fa	0.677637	56	0.677637		0.677637																		37.9477	0	37.9477	0	0	0	0	0	0	0	0	0	0	0	0	0	0	0	0
	Yes46-05	46-.bin.15.fa	6.43791	65																			6.43791		0	0	0	0	0	0	0	0	0	0	0	0	0	0	0	0	0	0	418.464
	Yes46-06	46-.bin.12.fa	1.87081	55									1.87081					1.87081							0	0	0	0	0	0	0	0	102.895	0	0	0	0	102.895	0	0	0	0	0
	Yes46-07	46-.bin.17.fa	7.17397	65			7.17397						7.17397										7.17397		0	0	466.308	0	0	0	0	0	466.308	0	0	0	0	0	0	0	0	0	466.308
	Yes46-08	46-.bin.20.fa	0.959671	45																					0	0	0	0	0	0	0	0	0	0	0	0	0	0	0	0	0	0	0
	Yes46-09	46-.bin.6.fa	12.9286	69		12.9286				12.9286													12.9286		0	892.072	0	0	0	892.072	0	0	0	0	0	0	0	0	0	0	0	0	892.072
	Yes46-10	46-.bin.19.fa	1.06505	57			1.06505						1.06505										1.06505		0	0	60.7081	0	0	0	0	0	60.7081	0	0	0	0	0	0	0	0	0	60.7081
	Yes46-11	46-.bin.5.fa	1.72944	73		1.72944		1.72944	1.72944				1.72944									1.72944			0	126.249	0	126.249	126.249	0	0	0	126.249	0	0	0	0	0	0	0	0	126.249	0
	Yes46-12	46-.bin.16.fa	1.70302	73		1.70302							1.70302							1.70302			1.70302		0	124.32	0	0	0	0	0	0	124.32	0	0	0	0	0	0	124.32	0	0	124.32
	Yes46-13	46-.bin.2.fa	7.61484	77	7.61484		7.61484										7.61484						7.61484		586.343	0	586.343	0	0	0	0	0	0	0	0	0	586.343	0	0	0	0	0	586.343
	Yes46-14	46-.bin.1.fa	7.06635	72																					0	0	0	0	0	0	0	0	0	0	0	0	0	0	0	0	0	0	0
	Yes46-15	46-.bin.7.fa	9.17097	68	9.17097																		9.17097		623.626	0	0	0	0	0	0	0	0	0	0	0	0	0	0	0	0	0	623.626
Number of MAGs encoding a target feature					5	5	4	2	3	2		2	5	1	1		1	1	1	3		3	7
Total share of target MAGs in the metagenome, %			62.0809		19.0222	17.9198	16.5315	2.5484	3.28819	13.6684		2.94287	13.5423	2.12391	2.12391		7.61484	1.87081	2.12391	4.56672		3.28819	46.0943		1342.37	1237.09	1151.31	169.654	220.699	943.117	0	132.609	880.481	89.2043	89.2043	0	586.343	102.895	89.2043	264.57	0	220.699	3171.84
Average growth Temp2 of a community or metabolic group, °C				66.9168	70.5684	69.035	69.6432	66.5728	67.1189	69		45.0611	65.0171	42	42		77	55	42	57.9344		67.1189	68.8119
49-E
	Yes49-01	49-.bin.21.fa	1.09513	50	1.09513	1.09513	1.09513																		54.7564	54.7564	54.7564	0	0	0	0	0	0	0	0	0	0	0	0	0	0	0	0
	Yes49-02	49-.bin.7.fa	0.902691	66	0.902691	0.902691	0.902691																		59.5776	59.5776	59.5776	0	0	0	0	0	0	0	0	0	0	0	0	0	0	0	0
	Yes49-03	49-.bin.2.fa	3.43938	66	3.43938	3.43938	3.43938												3.43938				3.43938		226.999	226.999	226.999	0	0	0	0	0	0	0	0	0	0	0	226.999	0	0	0	226.999
	Yes49-04	49-.bin.23.fa	0.43917	63	0.43917	0.43917			0.43917	0.43917		0.43917										0.43917			27.6677	27.6677	0	0	27.6677	27.6677	0	27.6677	0	0	0	0	0	0	0	0	0	27.6677	0
	Yes49-05	49-.bin.14.fa	0.813995	68	0.813995	0.813995	0.813995																		55.3517	55.3517	55.3517	0	0	0	0	0	0	0	0	0	0	0	0	0	0	0	0
	Yes49-06	49-.bin.39.fa	4.46229	87																			4.46229		0	0	0	0	0	0	0	0	0	0	0	0	0	0	0	0	0	0	388.219
	Yes49-07	49-.bin.37.fa	0.360622	53				0.360622	0.360622			0.360622							0.360622			0.360622			0	0	0	19.113	19.113	0	0	19.113	0	0	0	0	0	0	19.113	0	0	19.113	0
	Yes49-08	49-.bin.34.fa	0.290919	74																					0	0	0	0	0	0	0	0	0	0	0	0	0	0	0	0	0	0	0
	Yes49-09	49-.bin.15.fa	0.543602	78																					0	0	0	0	0	0	0	0	0	0	0	0	0	0	0	0	0	0	0
	Yes49-10	49-.bin.41.fa	1.7284	70															1.7284				1.7284		0	0	0	0	0	0	0	0	0	0	0	0	0	0	120.988	0	0	0	120.988
	Yes49-11	49-.bin.16.fa	0.336575	64			0.336575																		0	0	21.5408	0	0	0	0	0	0	0	0	0	0	0	0	0	0	0	0
	Yes49-12	49-.bin.32.fa	1.07783	67																					0	0	0	0	0	0	0	0	0	0	0	0	0	0	0	0	0	0	0
	Yes49-13	49-.bin.4.fa	0.359578	76																					0	0	0	0	0	0	0	0	0	0	0	0	0	0	0	0	0	0	0
	Yes49-14	49-.bin.30.fa	0.60887	56	0.60887	0.60887				0.60887		0.60887							0.60887	0.60887					34.0967	34.0967	0	0	0	34.0967	0	34.0967	0	0	0	0	0	0	34.0967	34.0967	0	0	0
	Yes49-15	49-.bin.1.fa	2.55075	68				2.55075	2.55075													2.55075	2.55075		0	0	0	173.451	173.451	0	0	0	0	0	0	0	0	0	0	0	0	173.451	173.451
	Yes49-16	49-.bin.3.fa	4.20029	60		4.20029												4.20029					4.20029		0	252.017	0	0	0	0	0	0	0	0	0	0	0	252.017	0	0	0	0	252.017
	Yes49-17	49-.bin.35.fa	9.46076	56									9.46076					9.46076							0	0	0	0	0	0	0	0	529.803	0	0	0	0	529.803	0	0	0	0	0
	Yes49-18	49-.bin.33.fa	1.80354	68								1.80354							1.80354	1.80354			1.80354		0	0	0	0	0	0	0	122.641	0	0	0	0	0	0	122.641	122.641	0	0	122.641
	Yes49-19	49-.bin.12.fa	0.500382	73								0.500382							0.500382	0.500382					0	0	0	0	0	0	0	36.5279	0	0	0	0	0	0	36.5279	36.5279	0	0	0
	Yes49-20	49-.bin.18.fa	0.369559	65																					0	0	0	0	0	0	0	0	0	0	0	0	0	0	0	0	0	0	0
	Yes49-21	49-.bin.43.fa	7.06061	75	7.06061	7.06061	7.06061					7.06061							7.06061				7.06061		529.546	529.546	529.546	0	0	0	0	529.546	0	0	0	0	0	0	529.546	0	0	0	529.546
	Yes49-22	49-.bin.42.fa	1.11383	57																					0	0	0	0	0	0	0	0	0	0	0	0	0	0	0	0	0	0	0
	Yes49-23	49-.bin.29.fa	15.0526	71		15.0526		15.0526	15.0526				15.0526					15.0526				15.0526			0	1068.74	0	1068.74	1068.74	0	0	0	1068.74	0	0	0	0	1068.74	0	0	0	1068.74	0
	Yes49-24	49-.bin.17.fa	7.30559	59																					0	0	0	0	0	0	0	0	0	0	0	0	0	0	0	0	0	0	0
	Yes49-25	49-.bin.27.fa	3.36969	74		3.36969		3.36969	3.36969										3.36969			3.36969	3.36969		0	249.357	0	249.357	249.357	0	0	0	0	0	0	0	0	0	249.357	0	0	249.357	249.357
	Yes49-26	49-.bin.6.fa	0.273765	35								0.273765		0.273765					0.273765						0	0	0	0	0	0	0	9.58178	0	9.58178	0	0	0	0	9.58178	0	0	0	0
	Yes49-27	49-.bin.10.fa	0.348902	37																0.348902					0	0	0	0	0	0	0	0	0	0	0	0	0	0	0	12.9094	0	0	0
	Yes49-28	49-.bin.38.fa	1.44051	76		1.44051		1.44051	1.44051											1.44051		1.44051			0	109.479	0	109.479	109.479	0	0	0	0	0	0	0	0	0	0	109.479	0	109.479	0
	Yes49-29	49-.bin.31.fa	1.37738	78	1.37738	1.37738	1.37738																		107.435	107.435	107.435	0	0	0	0	0	0	0	0	0	0	0	0	0	0	0	0
	Yes49-30	49-.bin.9.fa	0.24368	48		0.24368		0.24368	0.24368													0.24368			0	11.6967	0	11.6967	11.6967	0	0	0	0	0	0	0	0	0	0	0	0	11.6967	0
	Yes49-31	49-.bin.44.fa	1.90402	74																					0	0	0	0	0	0	0	0	0	0	0	0	0	0	0	0	0	0	0
	Yes49-32	49-.bin.8.fa	0.269392	61																					0	0	0	0	0	0	0	0	0	0	0	0	0	0	0	0	0	0	0
	Yes49-33	49-.bin.40.fa	0.294046	72	0.294046																				21.1713	0	0	0	0	0	0	0	0	0	0	0	0	0	0	0	0	0	0
	Yes49-34	49-.bin.5.fa	12.6009	60																					0	0	0	0	0	0	0	0	0	0	0	0	0	0	0	0	0	0	0
	Yes49-35	49-.bin.13.fa	0.538649	76																					0	0	0	0	0	0	0	0	0	0	0	0	0	0	0	0	0	0	0
	Yes49-36	49-.bin.28.fa	0.382485	56	0.382485	0.382485		0.382485	0.382485			0.382485										0.382485			21.4192	21.4192	0	21.4192	21.4192	0	0	21.4192	0	0	0	0	0	0	0	0	0	21.4192	0
	Yes49-37	49-.bin.20.fa	0.519244	80	0.519244		0.519244										0.519244								41.5395	0	41.5395	0	0	0	0	0	0	0	0	0	41.5395	0	0	0	0	0	0
Number of MAGs encoding a target feature					11	14	8	7	8	2		8	2	1			1	3	9	5		8	8
Total share of target MAGs in the metagenome, %			89.4397		16.933	40.4265	15.545	23.4004	23.8396	1.04804		11.4294	24.5134	0.273765			0.519244	28.7137	19.1453	4.70221		23.8396	28.615		1179.56	2808.14	1096.75	1653.25	1680.92	61.7644	0	800.593	1598.54	9.58178	0	0	41.5395	1850.56	1348.85	315.654	0	1680.92	2063.22
Average growth Temp2 of a community or metabolic group, °C				66.6678	69.6605	69.4627	70.553	70.6507	70.5098	58.9333		70.0465	65.2109	35			80	64.4486	70.4535	67.1288		70.5098	72.1028
71
	Yes71-01	71-bin.35.genes.faa	7.36548	65	7.36548	7.36548	7.36548																7.36548		478.756	478.756	478.756	0	0	0	0	0	0	0	0	0	0	0	0	0	0	0	478.756
	Yes71-02	71-bin.8.genes.faa	34.6015	75	34.6015	34.6015	34.6015					34.6015							34.6015				34.6015		2595.11	2595.11	2595.11	0	0	0	0	2595.11	0	0	0	0	0	0	2595.11	0	0	0	2595.11
	Yes71-03	71-bin.5.genes.faa	8.8816	69	8.8816	8.8816			8.8816	8.8816										8.8816		8.8816	8.8816		612.83	612.83	0	0	612.83	612.83	0	0	0	0	0	0	0	0	0	612.83	0	612.83	612.83
	Yes71-04	71-bin.12.genes.faa	5.18038	66		5.18038				5.18038		5.18038						5.18038	5.18038				5.18038		0	341.905	0	0	0	341.905	0	341.905	0	0	0	0	0	341.905	341.905	0	0	0	341.905
	Yes71-05	71-bin.14.genes.faa	0.188614	49	0.188614	0.188614			0.188614	0.188614		0.188614										0.188614			9.2421	9.2421	0	0	9.2421	9.2421	0	9.2421	0	0	0	0	0	0	0	0	0	9.2421	0
	Yes71-06	71-bin.29.genes.faa	12.0813	50	12.0813	12.0813	12.0813																12.0813		604.063	604.063	604.063	0	0	0	0	0	0	0	0	0	0	0	0	0	0	0	604.063
	Yes71-07	71-bin.15.genes.faa	0.350073	44	0.350073	0.350073				0.350073		0.350073		0.350073					0.350073						15.4032	15.4032	0	0	0	15.4032	0	15.4032	0	15.4032	0	0	0	0	15.4032	0	0	0	0
	Yes71-08	71-bin.13.genes.faa	2.24197	76		2.24197				2.24197															0	170.39	0	0	0	170.39	0	0	0	0	0	0	0	0	0	0	0	0	0
	Yes71-09	71-bin.17.genes.faa	0.251891	59																					0	0	0	0	0	0	0	0	0	0	0	0	0	0	0	0	0	0	0
	Yes71-10	71-bin.1.genes.faa	0.821624	57																					0	0	0	0	0	0	0	0	0	0	0	0	0	0	0	0	0	0	0
	Yes71-11	71-bin.21.genes.faa	0.194474	53	0.194474	0.194474						0.194474							0.194474	0.194474					10.3071	10.3071	0	0	0	0	0	10.3071	0	0	0	0	0	0	10.3071	10.3071	0	0	0
	Yes71-12	71-bin.32.genes.faa	3.35065	56		3.35065							3.35065					3.35065							0	187.636	0	0	0	0	0	0	187.636	0	0	0	0	187.636	0	0	0	0	0
	Yes71-13	71-bin.36.genes.faa	0.226511	66				0.226511	0.226511													0.226511			0	0	0	14.9497	14.9497	0	0	0	0	0	0	0	0	0	0	0	0	14.9497	0
	Yes71-14	71-bin.28.genes.faa	3.34319	68								3.34319							3.34319	3.34319			3.34319		0	0	0	0	0	0	0	227.337	0	0	0	0	0	0	227.337	227.337	0	0	227.337
	Yes71-15	71-bin.9.genes.faa	0.368664	56																					0	0	0	0	0	0	0	0	0	0	0	0	0	0	0	0	0	0	0
	Yes71-16	71-bin.30.genes.faa	0.164618	87		0.164618		0.164618																	0	14.3217	0	14.3217	0	0	0	0	0	0	0	0	0	0	0	0	0	0	0
	Yes71-17	71-bin.20.genes.faa	0.398014	56								0.398014		0.398014					0.398014	0.398014					0	0	0	0	0	0	0	22.2888	0	22.2888	0	0	0	0	22.2888	22.2888	0	0	0
	Yes71-18	71-bin.33.genes.faa	0.165979	64																					0	0	0	0	0	0	0	0	0	0	0	0	0	0	0	0	0	0	0
	Yes71-19	71-bin.6.genes.faa	0.195549	41						0.195549															0	0	0	0	0	8.01749	0	0	0	0	0	0	0	0	0	0	0	0	0
	Yes71-20	71-bin.24.genes.faa	1.83481	60																					0	0	0	0	0	0	0	0	0	0	0	0	0	0	0	0	0	0	0
	Yes71-21	71-bin.2.genes.faa	1.83341	71		1.83341		1.83341					1.83341					1.83481							0	130.172	0	130.172	0	0	0	0	130.172	0	0	0	0	130.272	0	0	0	0	0
	Yes71-22	71-bin.11.genes.faa	0.658225	71																					0	0	0	0	0	0	0	0	0	0	0	0	0	0	0	0	0	0	0
	Yes71-23	71-bin.19.genes.faa	3.14545	51	3.14545		3.14545																3.14545		160.418	0	160.418	0	0	0	0	0	0	0	0	0	0	0	0	0	0	0	160.418
	Yes71-24	71-bin.34.genes.faa	3.22077	54				3.22077																	0	0	0	173.921	0	0	0	0	0	0	0	0	0	0	0	0	0	0	0
	Yes71-25	71-bin.27.genes.faa	0.510367	76		0.510367		0.510367											0.510367						0	38.7879	0	38.7879	0	0	0	0	0	0	0	0	0	0	38.7879	0	0	0	0
	Yes71-26	71-bin.16.genes.faa	0.208379	52		0.208379		0.208379																	0	10.8357	0	10.8357	0	0	0	0	0	0	0	0	0	0	0	0	0	0	0
	Yes71-27	71-bin.26.genes.faa	0.158863	76						0.158863															0	0	0	0	0	12.0736	0	0	0	0	0	0	0	0	0	0	0	0	0
	Yes71-32	71-bin.4.genes.faa	0.271498	52								0.271498							0.271498						0	0	0	0	0	0	0	14.1179	0	0	0	0	0	0	14.1179	0	0	0	0
Number of MAGs encoding a target feature					8	14	4	6	3	7		8	2	2				3	8	4		3	7
Total share of target MAGs in the metagenome, %			92.2138		66.8085	77.1528	57.1937	6.16405	9.29672	17.197		44.5278	5.18406	0.748087				10.3658	44.8495	12.8173		9.29672	74.5989		4486.13	5219.76	3838.35	382.988	637.022	1169.86	0	3235.71	317.808	37.692	0	0	0	659.813	3265.26	872.763	0	637.022	5020.42
Average growth Temp2 of a community or metabolic group, °C				65.3846	67.1492	67.6549	67.1114	62.1326	68.5211	68.0269		72.6674	61.3049	50.3845				63.6526	72.8048	68.0927		68.5211	67.2989
75-bis
	Yes75-01	75-bin.4.genes.faa	2.27004	39																			2.27004		0	0	0	0	0	0	0	0	0	0	0	0	0	0	0	0	0	0	88.5317
	Yes75-02	75-bin.1.genes.faa	91.2595	52	91.2595	91.2595		91.2595	91.2595													91.2595	91.2595		4745.49	4745.49	0	4745.49	4745.49	0	0	0	0	0	0	0	0	0	0	0	0	4745.49	4745.49
	Yes75-03	75-bin.5.genes.faa	0.957478	33								0.957478							0.957478						0	0	0	0	0	0	0	31.5968	0	0	0	0	0	0	31.5968	0	0	0	0
	Yes75-04	75-bin.6.genes.faa	1.15046	58																			1.15046		0	0	0	0	0	0	0	0	0	0	0	0	0	0	0	0	0	0	66.7265
	Yes75-05	75-bin.8.genes.faa	1.4186	32								1.4186		1.4186					1.4186						0	0	0	0	0	0	0	45.3952	0	45.3952	0	0	0	0	45.3952	0	0	0	0
Number of MAGs encoding a target feature					1	1		1	1			2		1					2			1	3
Total share of target MAGs in the metagenome, %			97.0561		91.2595	91.2595		91.2595	91.2595			2.37608		1.4186					2.37608			91.2595	94.68		4745.49	4745.49	0	4745.49	4745.49	0	0	76.9919	0	45.3952	0	0	0	0	76.9919	0	0	4745.49	4900.75
Average growth Temp2 of a community or metabolic group, °C				51.724	52	52		52	52			32.403		32					32.403			52	51.7612
Explanations
1 Target metabolic features were regarded to be present in a MAG if it contained 80 to 100% of the genes suggested to determine the feature according to previously published data.
	Algorithm of the screening for metabolic pathways is summarized in the Supplementary Table S5 and in the Methods section.
2 Optimal growth temperatures are given based on the amino acid composition of the proteins encoded in the MAGs (refer to the Methods section for details).
3 Average temperature growth optima for whole microbial communities or different target metabolic groups were estimated considering individual calculated growth optima of each MAG and the relative abundance of this MAG in a community. These calculations are given in the gray area of the Table (cells Z6 to AR 172).
Color code of the table cells:
		100% genes of a target pathway are presented in the MAG.
		≥80% genes of a target pathway are presented in the MAG.
		estimated optimal growth temperature of a mesophilic organism (≤50 °C)
		estimated optimal growth temperature of a thermophilic organism (>50, <80 °C)
		estimated optimal growth temperature of a hyperthermophilic organism (≥80 °C)
		Colored according to beta-diversity grouping (Fig. 2):
		summarized data for well 9 of the LC spot
		summarized data for wells 46, 49-E, 71 of the UC spots
		summarized data for well 75-bis of the UJ spot
		summarized data for well 70 of the Recharge area (RA spot)
