# Supplementary material for: Analogs of Precambrian microbial communities formed de novo in Caucasian mineral water aquifers
Source: mBio. 2024 Dec 11;16(1):e02831-24. doi: 10.1128/mbio.02831-24 (PMC11708057; doi:10.1128/mbio.02831-24)
Supplement: Table S9 — Phylogenetic diversity of YMWB microbial communities. [file mbio.02831-24-s0004.xlsx]

## Sheet: 16S rRNA gene full taxonomy
Table S9. Phylogenetic diversity of YMWB microbial communities at the genus level based on the results of high-throughput sequencing of 16S rRNA gene amplicons analyzed against the SILVA database, v.138, phyla names are corrected according to Oren & Garrity, 2022 (71).
Wells						Silva taxonomy						GTDB taxonomy
70	46	49-E	71	9	75-bis	Domain	Phylum	Class	Order	Family	Genus
0.0065	0.0057	2.79385	3.689	0.00988333	0	Bacteria	Acidobacteriota	Aminicenantia	Aminicenantales			d__Bacteria; p__Acidobacteriota; c__Aminicenantia; o__Aminicenantales
0.00178333	1.96165	0.01125	0	0.0109167	0.04435	Bacteria	Actinobacteriota (syn. Actinomycetota)	Actinobacteria	Propionibacteriales	Nocardioidaceae	Nocardioides	d__Bacteria; p__Actinomycetota; c__Actinomycetes; o__Propionibacteriales; f__Nocardioidaceae; g__Nocardioides;
0	3.4197	0.01125	0.1348	0.0225167	0	Bacteria	Actinobacteriota (syn. Actinomycetota)	Coriobacteriia	CG2-30-50-142			d__Bacteria; p__Actinomycetota; c__Coriobacteriia
0.039	3.0929	8.55495	3.54545	0.0244	0	Bacteria	Actinobacteriota (syn. Actinomycetota)	Coriobacteriia	OPB41 (now Anaerosomatales)			d__Bacteria;p__Actinomycetota;c__Coriobacteriia;o__Anaerosomatales;f__Anaerosomataceae;g__Parvivirga
0.489083	0.17775	7.50235	0.16065	0.0598667	0	Bacteria	Actinobacteriota (syn. Actinomycetota)	RBG-16-55-12				d__Bacteria; p__Actinomycetota
1.76247	0	28.9706	3.2212	0	0	Bacteria	Actinobacteriota (syn. Actinomycetota)	Coriobacteriia	FS118-23B-02			d__Bacteria; p__Actinomycetota; c__Coriobacteriia
0.00186667	0.06315	0	0	10.7291	0	Bacteria	Bacteroidota	Ignavibacteria	Ignavibacteriales	SR-FBR-L83		d__Bacteria; p__Bacteroidota; c__Ignavibacteria; o__Ignavibacteriales
3.31145	0	0	0	0.00615	0	Bacteria	Bacteroidota	Kryptonia	Kryptoniales	BSV26		d__Bacteria; p__Bacteroidota; c__Kryptoniia; o__Kryptoniales
0	0	2.46065	0	0	0	Bacteria	Caldisericota	Caldisericia	Caldisericales	TTA-B15		d__Bacteria; p__Caldisericota; c__Caldisericia; o__Caldisericales
0.00211667	0.06315	2.8677	0	0	0	Bacteria	Chloroflexi (syn. Chloroflexota)	JG30-KF-CM66				d__Bacteria; p__Chloroflexota
4.08062	0.0173	0.0532	0.21265	0.86265	0	Bacteria	Chloroflexi (syn. Chloroflexota)	Anaerolineae	Anaerolineales	Anaerolineaceae uncultured		d__Bacteria; p__Chloroflexota; c__Anaerolineae; o__Anaerolineales; f__Anaerolineaceae
0.0184333	0.36155	2.61925	0.1838	0	0	Archaea	Crenarchaeota (syn. Thermoproteota)	Bathyarchaeia				d__Archaea; p__Thermoproteota; c__Bathyarchaeia
0.00211667	0.16595	0.02255	0.0113	1.35277	0.097	Bacteria	Desulfobacterota	Desulfovibrionia	Desulfovibrionales	Desulfovibrionaceae	Desulfovibrio	d__Bacteria; p__Desulfobacterota; c__Desulfovibrionia; o__Desulfovibrionales; f__Desulfovibrionaceae; g__Desulfovibrio
1.66773	0.0057	0	0.01255	0.00748333	0	Bacteria	Desulfobacterota	Syntrophia	Syntrophales	Syntrophaceae	Syntrophus	d__Bacteria; p__Desulfobacterota; c__Syntrophia; o__Syntrophales; f__Syntrophaceae; g__Syntrophus
2.41672	0	0	0	0.0176833	0	Bacteria	Desulfobacterota	Desulfobacteria	Desulfobacterales	Desulfosarcinaceae	Desulfonatronobacter	d__Bacteria; p__Desulfobacterota; c__Desulfobacteria; o__Desulfobacterales; f__Desulfosarcinaceae
2.42438	0	0	0	0.00133333	0	Bacteria	Desulfobacterota	Desulfobacteria	Desulfobacterales	Desulfosarcinaceae	Desulfosalsimonas	d__Bacteria; p__Desulfobacterota; c__Desulfobacteria; o__Desulfobacterales; f__Desulfosarcinaceae
1.12638	0	0	0	0	0	Bacteria	Desulfobacterota	Desulfobulbia	Desulfobulbales uncultured			d__Bacteria; p__Desulfobacterota; c__Desulfobulbia; o__Desulfobulbales
1.84955	0	0	0.01195	0.0292	0	Bacteria	Desulfobacterota	Syntrophia	Syntrophales	Smithellaceae	Smithella	d__Bacteria; p__Desulfobacterota; c__Syntrophia; o__Syntrophales; f__Smithellaceae; g__Smithella;
1.23852	0	0	0	11.5754	0	Bacteria	Desulfobacterota uncultured					d__Bacteria; p__Desulfobacterota
0.0013	1.246	0.0266	9.59985	0.0955	0	Archaea	Euryarchaeota (syn. Methanobacteriota)	Methanobacteria	Methanobacteriales	Methanobacteriaceae	Methanobacterium	d__Archaea; p__Methanobacteriota; c__Methanobacteria; o__Methanobacteriales; f__Methanobacteriaceae; g__Methanobacterium
0	0	9.3588	32.2977	0	0	Archaea	Euryarchaeota (syn. Methanobacteriota)	Methanobacteria	Methanobacteriales	Methanothermobacteriaceae	Methanothermobacter	d__Archaea; p__Methanobacteriota; c__Methanobacteria; o__Methanobacteriales; f__Methanothermobacteraceae; g__Methanothermobacter
0	0.03465	0.0379	0.0609	0.03515	94.0019	Bacteria	Firmicutes (syn. Bacillota)	Thermoanaerobacteria	Thermoanaerobacterales	Family III	Aceticella	d__Bacteria; p__Bacillota_A; c__Thermoanaerobacteria; o__Thermoanaerobacterales; f__Thermoanaerobacteraceae; g__Aceticella
0	0	0	0	0	1.78115	Bacteria	Firmicutes (syn. Bacillota)	Clostridia	Clostridiales	Oxobacteraceae	Oxobacter	d__Bacteria; p__Bacillota_A; c__Clostridia; o__Clostridiales; f__Oxobacteraceae; g__Oxobacter
0	0	0	0	0	1.2418	Bacteria	Firmicutes (syn. Bacillota)	Thermoanaerobacteria	Thermoanaerobacterales	Thermoanaerobacteraceae	Caloribacterium	d__Bacteria; p__Bacillota_A; c__Thermoanaerobacteria; o__Thermoanaerobacterales; f__Thermoanaerobacteraceae
0	10.8687	3.7138	0.1524	0	0.04535	Bacteria	Firmicutes (syn. Bacillota)	Desulfitobacteriia	Desulfitobacteriales	Desulfitobacteriaceae	Desulfitobacterium	d__Bacteria; p__Bacillota_B; c__Desulfitobacteriia; o__Desulfitobacteriales; f__Desulfitobacteriaceae; g__Desulfitobacterium
0	2.91275	0.30695	22.5612	0.00356667	0.0224	Bacteria	Firmicutes (syn. Bacillota)	Desulfotomaculia	Ammonifexales	Ammonificaceae		d__Bacteria; p__Bacillota_B; c__Desulfotomaculia; o__Ammonifexales; f__Ammonificaceae
0.0742	0.0284	0.02255	0.0232	15.1322	0.0073	Bacteria	Firmicutes (syn. Bacillota)	Desulfotomaculia	Ammonifexales	Desulforudaceae	Candidatus Desulforudis	d__Bacteria; p__Bacillota_B; c__Desulfotomaculia; o__Ammonifexales; f__Desulforudaceae; g__Desulforudis
19.808	0.0057	0	0.0063	0.00876667	0.0073	Bacteria	Firmicutes (syn. Bacillota)	Thermoanaerobacteria	Thermoanaerobacterales	SRB2		d__Bacteria; p__Bacillota_A; c__Thermoanaerobacteria; o__Thermoanaerobacterales
0.217467	3.1775	4.19535	1.55525	0.8921	0	Bacteria	Firmicutes (syn. Bacillota)	D8A-2				d__Bacteria; p__Bacillota
0.00495	0.1492	2.32045	4.52585	0.0137833	0	Bacteria	Firmicutes (syn. Bacillota)	Incertae Sedis	DTU014			d__Bacteria; p__Bacillota
0.712667	0.0116	0.1821	1.1048	0.00133333	0	Bacteria	Firmicutes (syn. Bacillota)	Clostridia	Caldicoprobacterales	Caldicoprobacteraceae	Caldicoprobacter	d__Bacteria; p__Bacillota_A; c__Clostridia; o__Caldicoprobacterales; f__Caldicoprobacteraceae; g__Caldicoprobacter
0.0649167	34.1503	5.20945	1.35275	0.0349167	0.0146	Archaea	Hadarchaeota	Hadarchaeia	Hadarchaeales			d__Archaea; p__Hadarchaeota; c__Hadarchaeia; o__Hadarchaeales
0	3.3428	0.5197	0.04705	0	0	Archaea	Halobacterota (syn. Halobacteriota)	ANME-1	ANME-1a			d__Archaea; p__Halobacteriota; c__Syntropharchaeia; o__Alkanophagales; f__Methanospirareceae; g__ANME1a
7.63003	22.6366	0.4215	0.51135	50.5534	0.0078	Bacteria	Nitrospirota	Thermodesulfovibrionia uncultured				d__Bacteria; p__Nitrospirota; c__Thermodesulfovibrionia
0	0	0.5332	6.28455	0.00133333	0	Bacteria	Nitrospirota	Thermodesulfovibrionia	Thermodesulfovibrionales	Thermodesulfovibrionaceae	Thermodesulfovibrio	d__Bacteria; p__Nitrospirota; c__Thermodesulfovibrionia; o__Thermodesulfovibrionales; f__Thermodesulfovibrionaceae; g__Thermodesulfovibrio
1.3296	0	0	0	0	0	Bacteria	Nitrospirota	4-29-1				d__Bacteria; p__Nitrospirota
0.00873333	0.0057	1.60325	0.00565	0	0	Bacteria	Patescibacteria	Parcubacteria	Paceibacterales	Paceibacteraceae	Candidatus Paceibacter	d__Bacteria; p__Patescibacteria; c__Paceibacteria; o__Paceibacterales; f__Paceibacteraceae; g__Paceibacter
0.983033	0	0	0	0	0	Bacteria	Patescibacteria	Parcubacteria	Candidatus Jorgensenbacteria			d__Bacteria; p__Patescibacteria; c__Paceibacteria
1.32148	0	0	0	0	0	Bacteria	Planctomycetota	Brocadiae	Brocadiales	GWA2-50-13		d__Bacteria; p__Planctomycetota; c__Brocadiia; o__Brocadiales
0	1.09065	0	0	0	0.0536	Bacteria	Proteobacteria (syn. Pseudomonadota)	Gammaproteobacteria	Xanthomonadales	Xanthomonadaceae uncultured		d__Bacteria; p__Pseudomonadota; c__Gammaproteobacteria; o__Xanthomonadales; f__Xanthomonadaceae
2.56408	0	0	0.3928	0.0056	0	Bacteria	Proteobacteria (syn. Pseudomonadota)	Gammaproteobacteria	Burkholderiales	Rhodocyclaceae uncultured		d__Bacteria; p__Pseudomonadota; c__Gammaproteobacteria; o__Burkholderiales; f__Rhodocyclaceae
4.40947	0.0115	0	3.33755	0.0038	0.0078	Bacteria	Spirochaetota uncultured					d__Bacteria; p__Spirochaetota
10.5497	0.0115	0	0.01195	0.720483	0	Bacteria	Sva0485					d__Bacteria
0	5.11445	0	0.02385	0	0	Archaea	Thermoplasmatota	Thermoplasmata uncultured				d__Archaea; p__Thermoplasmatota; c__Thermoplasmata
2.44483	0	0.34795	0.12855	0.0034	0	Bacteria	Verrucomicrobiota	Omnitrophia	Omnitrophales	Omnitrophaceae	Candidatus Omnitrophus	d__Bacteria; p__Omnitrophota; c__Omnitrophia; o__Omnitrophales
0.0462167	0.0115	0.01125	0.01195	1.4346	0	Bacteria	WPS-2					d__Bacteria
12.5999	0.53885	2.7053	0.19135	0.364967	0.0614	No Relative
14.7907	5.31705	12.6163	4.62985	5.98567	2.60625	Others*
*Taxa representing ≥1% of the microbial community in at least one of the samples are presented in the table. The group ‘Others’ consists of OTUs with an abundance level less than 1%.
Colors are consistent with beta-diversity of microbial communities

## Sheet: Plyla 
Wells						Silva taxonomy		GTDB taxonomy
70	46	49-E	71	9	75-bis	Domain	Phylum
0.106683	0.01715	2.83985	3.689	0.0255333	0.0078	Bacteria	Acidobacteriota	d__Bacteria; p__Acidobacteriota
2.50608	9.2769	48.3984	7.1776	0.223033	1.1692	Bacteria	Actinobacteriota (syn. Actinomycetota)	d__Bacteria; p__Actinomycetota
3.57933	1.11915	1.0169	0.1838	10.8532	0.0975	Bacteria	Bacteroidota	d__Bacteria; p__Bacteroidota
0	0	2.5517	0	0	0	Bacteria	Caldisericota	d__Bacteria; p__Caldisericota
4.39015	0.2986	4.2019	0.3074	1.41035	0.0073	Bacteria	Chloroflexi (syn. Chloroflexota)	d__Bacteria; p__Chloroflexota
0.0184333	0.36155	2.61925	0.1838	0	0.0146	Archaea	Crenarchaeota (syn. Thermoproteota)	d__Archaea; p__Thermoproteota
13.8523	0.20015	0.87175	0.52325	14.144	0.097	Bacteria	Desulfobacterota	d__Bacteria; p__Desulfobacterota
0.0013	1.246	9.3854	41.8975	0.0955	0	Archaea	Euryarchaeota (syn. Methanobacteriota)	d__Archaea; p__Methanobacteriota
22.336	17.4868	13.7603	31.2613	17.419	97.43	Bacteria	Firmicutes (syn. Bacillota)	d__Bacteria; p__Bacillota_A/d__Bacteria; p__Bacillota_B
0.0649167	34.1503	5.20945	1.35275	0.0349167	0.0146	Archaea	Hadarchaeota	d__Archaea; p__Hadarchaeota
0.00186667	3.5897	0.6599	0.15805	0	0	Archaea	Halobacterota (syn. Halobacteriota)	d__Archaea; p__Halobacteriota
0.969067	0.0116	0	0.0063	0.103917	0	Bacteria	Myxococcota	d__Bacteria; p__Myxococcota
9.13623	22.6366	0.95465	6.7959	50.5548	0.0078	Bacteria	Nitrospirota	d__Bacteria; p__Nitrospirota
2.26397	0.15485	1.9982	0.0169	0.0319333	0.0073	Bacteria	Patescibacteria	d__Bacteria; p__Patescibacteria
1.98333	0.01135	0	0.0282	0.0239	0.0151	Bacteria	Planctomycetota	d__Bacteria; p__Planctomycetota
4.15565	2.9773	2.2178	1.01875	0.646667	1.01125	Bacteria	Proteobacteria (syn. Pseudomonadota)	d__Bacteria; p__Pseudomonadota
4.41338	0.19465	0	3.40775	1.10022	0.02975	Bacteria	Spirochaetota	d__Bacteria; p__Spirochaetota
10.5497	0.0115	0	0.01195	0.720483	0	Bacteria	Sva0485	d__Bacteria
0.0178833	5.11445	0	0.02385	0.0143167	0.0073	Archaea	Thermoplasmatota	d__Archaea; p__Thermoplasmatota
3.41883	0	0.4277	0.12855	0.0268667	0	Bacteria	Verrucomicrobiota	d__Bacteria; p__Omnitrophota
0.0462167	0	0	0	1.4346	0	Bacteria	WPS-2	d__Bacteria
12.5999	0.53885	2.7053	0.19135	0.364967	0.0614	No Relative
3.58875	0.60245	0.1815	1.6361	0.771883	0.0221	Others*
