# Supplementary material for: Analogs of Precambrian microbial communities formed de novo in Caucasian mineral water aquifers
Source: mBio. 2024 Dec 11;16(1):e02831-24. doi: 10.1128/mbio.02831-24 (PMC11708057; doi:10.1128/mbio.02831-24)
Supplement: Fig S5 — Heat map indicating the capabilities for inorganic carbon fixation encoded in the MAGs assembled from YMWB community metagenomes. [file mbio.02831-24-s0005.xlsx]

## Sheet: Лист1
Figure S5. Heat map indicating the capabilities for inorganic carbon fixation encoded in the MAGs assembled from YMWB community metagenomes.
Abbreviations: CBB—the Calvin-Benson-Bassham cycle; W-L—reductive acetyl-CoA synthase (Wood–Ljungdahl) pathway; rTCA—the reductive tricarboxylic acid cycle; 3-HP—3-hydroxypropionate bicycle;
3-HP/4-HB—3-hydroxypropionate/4-hydroxybutyrate cycle; DC/4-HB—dicarboxylate/4-hydroxybutyrate cycle; roTCA—reversed tricarboxylic acid cycle; rGP- the reductive glycine pathway.
	Well 70
MAG ID	Taxon	Opt T°C 1	completeness		CBB	W-L	rTCA	3-HP	3-HP/4-HB	DC/4-HB	roTCA	rGP		Genes
Ess70-01	Eisenbacteria	48	100.0	0.805516									1
Ess70-02	Nitrospirales	47	96.96	1.20382									0.8
Ess70-03	Actinobacteria	48	96.81	0.548869									0.6
Ess70-04	Actinobacteria	48	96.81	2.21371									0.4
Ess70-05	Bacteroidetes	37	96.15	1.43582									0.2
Ess70-06	Bacteria	60	96.06	1.6327	Type IV								0
Ess70-07	Proteobacteria	53	95.89	0.422194
Ess70-08	Bacteria	49	95.50	18.1817
Ess70-09	Syntrophobacterales	59	94.83	1.80726
Ess70-10	Bacteria	66	94.82	1.23399
Ess70-11	Bacteria	37	94.38	2.27017	TypeIV
Ess70-12	Desulfobacterales	20	94.30	0.332654
Ess70-13	Bacteroidota	46	94.24	0.881183
Ess70-14	Bacteroidota	39	93.42	0.490554
Ess70-15	Kiritimatiellae	44	92.22	1.41802
Ess70-16	Bacteria	46	91.41	0.334843
Ess70-17	Brocadiales	61	90.53	0.813789
Ess70-18	Desulfobacterota	58	90.43	4.90322
Ess70-19	Anaerolineales	58	90.40	3.91896
Ess70-20	Armatimonadetes	66	90.27	0.745606
Ess70-21	Endomicrobia	27	89.25	0.39005
Ess70-23	Omnitrophota	52	87.75	0.796539
Ess70-24	Desulfobacterota	50	86.89	0.520396
Ess70-25	Bacteria	59	85.95	2.71189
Ess70-26	Thermodesulfovibrionales	43	85.0	2.62323
Ess70-27	Rhodocyclaceae	34	84.82	1.0941	Types I&II
Ess70-28	Planctomycetota	45	83.21	0.604189
Ess70-29	Edwardsbacteria	37	82.59	0.339954
Ess70-30	Smithellaceae	35	81.35	0.558947
Ess70-31	Bacteria	60	80.89	1.30936
Ess70-32	Polyangia	39	77.91	0.863783
Ess70-33	Altarchaeaceae	40	77.65	0.404516
Ess70-34	Margulisbacteria	41	77.35	0.451773
Ess70-35	Planctomycetota	51	77.25	0.70554
Ess70-37	Nanoarchaeia	37	75.23	0.619764
Ess70-38	Aenigmatarchaeia	37	74.69	0.298408	Type III
Ess70-40	Smithellaceae	54	71.46	0.330384
Ess70-41	Desulfobacterota	57	71.11	0.80308
Ess70-42	Aenigmatarchaeia	48	70.26	0.311224	Type III
	Well 46
MAG ID	Taxon	Opt T°C	completeness		CBB	W-L	rTCA	3-HP	3-HP/4-HB	DC/4-HB	roTCA	rGP		Genes
Ess46-01	Desulfitobacteriaceae	52	99.44	0.818959
Ess46-02	Nocardioides	42	98.96	2.12391									1
Ess46-03	Ammonifexales	69	98.30	0.739787									0.8
Ess46-04	Methanolinea tarda	54	98.03	0.677637	Type III								0.6
Ess46-05	Bathyarchaeia	64	97.19	6.43791									0.4
Ess46-06	Coriobacteriia	55	97.08	1.87081									0.2
Ess46-07	Methanocellales	65	96.73	7.17397									0
Ess46-08	Thermoplasmata	44	95.6	0.959671
Ess46-09	Thermodesulfovibrionales	68	95.45	12.9286	Type IV
Ess46-10	Methanocellales	57	95.42	1.06505	Type III
Ess46-11	Actinobacteriota	73	93.18	1.72944
Ess46-12	Firmicute	72	90.09	1.70302
Ess46-13	Syntropharchaeia;ANME-1	76	85.86	7.61484
Ess46-14	Thermoplasmatota	71	80.79	7.06635
Ess46-15	Hadarchaeaceae	68	79.04	9.17097
	Well 49-E
MAG ID	Taxon	Opt T°C	completeness		CBB	W-L	rTCA	3-HP	3-HP/4-HB	DC/4-HB	roTCA	rGP		Genes
Ess49-01	Methanocella	50	100.0	1.09513									1
Ess49-02	Methanothermobacter	65	100.0	0.902691									0.8
Ess49-03	Methanomicrobiales	62	99.67	3.43938									0.6
Ess49-04	Thermodesulfovibrio	63	99.08	0.43917									0.4
Ess49-05	Methanoculleus	67	99.01	0.813995									0.2
Ess49-06	Actinobacteriota	84	98.71	4.46229									0
Ess49-07	Desulfitobacteriaceae	53	98.52	0.360622
Ess49-08	Pseudothermotoga	73	98.27	0.290919
Ess49-09	Caldisericia	77	98.21	0.543602
Ess49-10	Coprothermobacterota	69	97.41	1.7284
Ess49-11	Methanocellales	64	96.73	0.336575
Ess49-12	Firmicutes	67	96.73	1.07783
Ess49-13	Hydrothermia	75	96.61	0.359578
Ess49-14	Desulfobaccales	55	96.45	0.60887
Ess49-15	Thermoplasmatota	67	96	2.55075
Ess49-16	Dehalococcoidia	59	95.70	4.20029
Ess49-17	OPB41	55	95.41	9.46076
Ess49-18	Saccharicenans	67	94.64	1.80354
Ess49-19	Saccharicenans	72	93.00	0.500382
Ess49-20	Bathyarchaeia	64	92.67	0.369559
Ess49-21	Methanothermobacter	75	92.31	7.06061
Ess49-22	WOR-3	57	92.30	1.11383
Ess49-23	Actinobacteriota	71	92.27	15.0526
Ess49-24	Aenigmatarchaeia	58	92.05	7.30559
Ess49-25	Actinobacteriota	72	91.73	3.36969
Ess49-26	Allorhizobium	35	91.50	0.273765
Ess49-27	Bacteroidales	35	91.09	0.348902
Ess49-28	Firmicutes	75	90.09	1.44051
Ess49-29	Methanothermobacter	78	89.57	1.37738
Ess49-30	Armatimonadota	48	87.02	0.24368
Ess49-31	Hadarchaeaceae	73	86	1.90402
Ess49-32	Dehalococcoidales	61	84.25	0.269392
Ess49-33	Anaerolineae	71	82.28	0.294046
Ess49-34	Bathyarchaeia	58	80.45	12.6009
Ess49-35	Aenigmatarchaeia	76	77.10	0.538649
Ess49-36	Desulfitobacteriaceae	55	76.86	0.382485
Ess49-37	ANME-1-THS	80	73.37	0.519244
Ess49-38	Aenigmatarchaeia	72	72.49
	Well 71
MAG ID	Taxon	Opt T°C	completeness		CBB	W-L	rTCA	3-HP	3-HP/4-HB	DC/4-HB	roTCA	rGP		Genes
Ess71-01	Methanomicrobiales.	61	100.0	7.36548	Type III								1
Ess71-02	Methanothermobacter	74	99.73	34.6015									0.8
Ess71-03	Ammonifexales.	68	99.68	8.8816									0.6
Ess71-04	Thermodesulfovibrio	65	98.18	5.18038									0.4
Ess71-05	Electrotrix	49	98.18	0.188614									0.2
Ess71-06	Methanobacterium	50	97.6	12.0813									0
Ess71-07	Rhodocyclaceae.	44	97.06	0.350073	Type I&II
Ess71-08	Bacteria.	76	96.62	2.24197
Ess71-09	Clostridia.	59	96.13	0.251891
Ess71-10	Bacteria; WOR-3.	57	95.60	0.821624
Ess71-11	Actinobacteriota.	53	95.37	0.194474
Ess71-12	Coriobacteriia; OPB41.	56	95.34	3.35065
Ess71-13	Thermoplasmatota.	66	94.8	0.226511
Ess71-14	Saccharicenantaceae.	67	94.64	3.34319
Ess71-15	Coriobacteriia; OPB41.	56	94.13	0.368664
Ess71-16	Actinobacteriota.	84	92.30	0.164618	Type IV
Ess71-17	Anaerolineales.	55	91.81	0.398014
Ess71-18	Methanocellales.	64	91.80	0.165979
Ess71-19	Desulfobacterales.	41	91.72	0.195549
Ess71-20	Bathyarchaeia.	58	91.43	1.83481
Ess71-21	Actinobacteriota.	71	91.36	1.83341
Ess71-22	Hadarchaeaceae.	70	88.31	0.658225	Type III
Ess71-23	Methanobacteriaceae.	51	88.0	3.14545
Ess71-24	Firmicutes.	54	87.25	3.22077
Ess71-25	Firmicutes.	74	86.10	0.510367
Ess71-26	Endomicrobia.	52	85.90	0.208379
Ess71-27	Ammonificaceae.	74	84.06	0.158863
Ess71-28	Hydrothermarchaeaceae.	69	81.61		Type III
Ess71-29	Firmicutes.	58	81.11
Ess71-30	Omnitrophota.	55	76.13
Ess71-32	Syntrophales.	52	72.59	0.271498
	Well 9
MAG ID	Taxon	Opt T°C	completeness		CBB	W-L	rTCA	3-HP	3-HP/4-HB	DC/4-HB	roTCA	rGP		Genes
Ess09-01	Edwardsbacteria	33	100.0	0.850314
Ess09-02	Desulfobacterota	52	100.0	4.0318									1
Ess09-03	Desulfobacterota	33	99.11	1.31254	Type II								0.8
Ess09-04	Melioribacteraceae	40	98.88	28.7589									0.6
Ess09-05	Desulforudaceae	66	98.72	6.26379									0.4
Ess09-06	Desulfovibrionaceae	29	97.32	0.675544									0.2
Ess09-07	Brevundimonas	32	96.26	1.31761									0
Ess09-08	Bacteria;p__CSP1-3	66	95.83	1.02423
Ess09-09	Elusimicrobiales	27	95.50	2.46683
Ess09-10	Desulfomonilaceae	51	95.26	0.295595
Ess09-11	Thermodesulfovibrionales	47	95.0	36.3526
Ess09-12	Eremiobacterota; BP9	36	94.87	4.94052	Type IV
Ess09-13	desulforudaceae	63	91.10	0.907344
Ess09-14	Planctomycetota	31	88.84	1.02969
Ess09-15	Firmicutes_DTU015	74	87.12	2.13591
Ess09-16	Treponematales	39	85.22	0.637049
	Well 75-bis
MAG ID	Taxon	Opt T°C	completeness		CBB	W-L	rTCA	3-HP	3-HP/4-HB	DC/4-HB	roTCA	rGP		Genes
Ess75-01	Clostridiales.	39	97.58										1
Ess75-02	Thermoanaerobacterales	52	95.13										0.8
Ess75-03	Nocardiaceae	33	95.0										0.6
Ess75-04	Thermoanaerobacterales	58	91.31										0.4
Ess75-05	Brevundimonas	31	90.45										0.2
Ess75_06	Paceibacterales	no	73.56										0
	Explanations.
	Heat map indicates the percentage of essential genes determining each of the eight currently characterized carbon fixation pathways in prokaryotes.
	A full list of genes queried in MAGs is described below.
	1 Optimal growth temperatures are given based on the amino acid composition of the proteins encoded in the MAGs (refer to the section 2.4.3 for details).
	Calvin–Benson–Bassham cycle
	EC 4.1.1.39 *-Ribulose bisphosphate carboxylase large chain
	EC 4.1.2.13-Fructose-bisphosphate aldolase class II
	EC 2.7.1.48 -Phosphoribulokinase
	EC 3.1.3.11-Fructose-1,6-bisphosphatase, GlpX type
	EC 2.7.2.3-Phosphoglycerate kinase
	EC 1.2.1.12-Glyceraldehyde-3-phosphate dehydrogenase
	EC 5.1.3.1- Ribulose-phosphate 3-epimerase
	EC 2.2.1.1- Transketolase
	EC 5.3.1.6- ribose-5-phosphate isomerase RpiA 5.3.1.6
	EC 5.3.1.1- triose-phosphate isomerase
	EC 4.1.2.13- fructose-6-phosphate aldolase
	Reductive Acetyl CoA (Wood–Ljungdahl) pathway
	EC 1.2.99.2-	carbon-monoxide dehydrogenase
	EC 3.5.4.9	- methenyltetrahydrofolate cyclohydrolase
	EC 2.3.1.169-	CO-methylating acetyl-CoA synthase
	EC 1.2.7.4 -	carbon-monoxide dehydrogenase
	EC 6.3.4.3	- formyltetrahydrofolate synthetase
	EC 1.5.1.5 - methylenetetrahydrofolate dehydrogenase (NADP(+))
	EC 1.5.1.54- methylenetetrahydrofolate reductase (NADH)
	EC 2.1.1.258-5-methyltetrahydrofolate corrinoid/iron-sulfur protein Co-methyltransferase (acsE)
	EC 1.17.1.10 - formate dehydrogenase (NADP+)
	roTCA
	EC 1.2.7.3- 2-oxoglutarate oxidoreductase, alpha subunit ()
	EC 1.2.7.3- 2-oxoglutarate oxidoreductase, beta subunit ()
	EC 2.3.3.1 Citrate synthase
	EC 4.2.1.3- Aconitate hydratase
	EC 1.1.1.42- Isocitrate dehydrogenase [NADP]
	EC 6.2.1.5- Succinyl-CoA ligase [ADP-forming] alpha chain
	EC 6.2.1.5- Succinyl-CoA ligase [ADP-forming] beta chain
	EC 1.3.99.1- Succinate dehydrogenase iron-sulfur protein
	EC:1.3.5.1- succinate dehydrogenase flavoprotein subunit
	EC 4.2.1.2 -Fumarate hydratase class II
	EC 1.1.1.37- Malate dehydrogenase
	EC 4.1.1.31- Phosphoenolpyruvate carboxylase
	EC 2.7.9.2- Phosphoenolpyruvate synthase
	EC 1.2.7- Pyruvate-flavodoxin oxidoreductase.
	Reductive TCA (rTCA) cycle
	ATP-citrate lyase	EC 2.3.3.8			-
	Citrate synthase (for roTCA cycle variant instead of ATP-citrate lyase)	EC 2.3.3.3
	Malate dehydrogenase	EC 1.1.1.37
	Fumarase	EC 4.2.1.2
	Fumarate reductase	EC 1.3.5.4
	Succinyl-CoA synthetase	EC 6.2.1.5
	2-oxoglutarate synthase	EC 1.2.7.3
	Isocitrate dehydrogenase	EC 1.1.1.42
	Aconitase	EC 4.2.1.3.
	Pyruvate synthase	EC 1.2.7.1
	Pyruvate water dikinase	EC 2.7.9.2
	pyruvate carboxylase	EC 6.4.1.1
	Malic enzyme	EC 1.1.1.38
	3-Hydroxypropionate bicycle
	Acetyl-CoA carboxylase biotin carboxyl carrier protein	EC 6.4.1.2
	Malonyl-CoA reductase	EC 1.2.1.75
	3-hydroxypropionate dehydrogenase	EC 1.1.1.298
	Acrylyl-CoA reductase (NADPH) / 3-hydroxypropionyl-CoA dehydratase / 3-hydroxypropionyl-CoA synthetase	EC 6.2.1.36
	Acrylyl-CoA reductase (NADPH) / 3-hydroxypropionyl-CoA dehydratase / 3-hydroxypropionyl-CoA synthetase	EC 4.2.1.116
	Acrylyl-CoA reductase (NADPH) / 3-hydroxypropionyl-CoA dehydratase / 3-hydroxypropionyl-CoA synthetase	EC 1.3.1.84
	(S)-citramalyl-CoA lyase	EC 4.1.3.25
	3-methylfumaryl-CoA hydratase	EC 4.2.1.153
	2-methylfumaryl-CoA isomerase	EC 5.4.1.3
	2-methylfumaryl-CoA hydratase	EC 4.2.1.148
	Malyl-CoA lyase	EC 4.1.3.24
	Propionyl-CoA carboxylase	EC 6.4.1.3
	Methylmalonyl-CoA epimerase	EC 5.1.99.1
	Methylmalonyl-CoA mutase	EC 5.4.99.2
	Succinyl-CoA---L-malate CoA-transferase	EC 2.8.3.22
	Fumarate reductase	EC 1.3.5.4
	Fumarase	EC 4.2.1.2
	Malyl-CoA lyase	EC 4.1.3.24
	Dicarboxylate-4-Hydroxybutyrate cycle
	Succinyl-coA reductase	EC 1.2.1.76						-
	4 hydroxybutanoate:NADP+ oxidoreductase	EC 1.1.1.64
	4-hydroxybutyrate---CoA ligase	EC 6.2.1.40	-
	4-hydroxybutanoyl-CoA dehydratase	EC 4.1.1.120	-
	Enoyl-CoA hydratase	EC 4.2.1.17	-
	3-hydroxyacyl-CoA dehydrogenase	EC 1.1.1.35	-
	Acetyl-CoA C-acetyltransferase	EC 2.3.1.9			-
	Pyruvate synthase	EC 1.2.7.1
	Pyruvate water dikinase	EC 2.7.9.2
	pyruvate carboxylase	EC 6.4.1.1
	Malic enzyme	EC 1.1.1.38
	Fumarase	EC 4.2.1.2
	Fumarate reductase	EC 1.3.5.4
	Succinyl-CoA synthetase	EC 6.2.1.5
	3-hydroxypropionate-4-hydroxybutyrate cycle
	Acetyl-CoA carboxylase biotin carboxyl carrier protein EC 6.4.1.2
	Malonyl-CoA reductase EC 1.2.1.75
	3-hydroxypropionate dehydrogenase EC 1.1.1.298
	Acrylyl-CoA reductase (NADPH) / EC 6.2.1.36
	3-hydroxypropionyl-CoA dehydratase /
	3-hydroxypropionyl-CoA synthetase
	Acrylyl-CoA reductase (NADPH) / EC 4.2.1.116
	3-hydroxypropionyl-CoA dehydratase /
	3-hydroxypropionyl-CoA synthetase
	Acrylyl-CoA reductase (NADPH) / EC 1.3.1.84
	3-hydroxypropionyl-CoA dehydratase
	/ 3-hydroxypropionyl-CoA synthetase
	Propionyl-CoA carboxylase EC 6.4.1.3
	Methylmalonyl-CoA epimerase				EC 5.1.99.1
	Methylmalonyl-CoA mutase				EC 5.4.99.2
	Succinyl-coA reductase				EC 1.2.1.76
	4-hydroxybutanoate:NADP+ oxidoreductase				EC 1.1.1.-
	4-hydroxybutyrate---CoA ligase				EC 6.2.1.40
	4-hydroxybutanoyl-CoA dehydratase				EC 4.1.1.120
	Enoyl-CoA hydratase				EC 4.2.1.17
	3-hydroxyacyl-CoA dehydrogenase				EC 1.1.1.35
	Acetyl-CoA C-acetyltransferase				EC 2.3.1.9
	The reductive glycine pathway
	(To identify the reductive glycine pathway, proteins were taken according to the locus tags from the Desulfovibrio desulfuricans genome 2)
	DsvG11_2780 SPD36814.1 Ammonium transporter
	DsvG11_3068 SPD37094.1 formate-tetrahydrofolate ligase
	DsvG11_1518 SPD35615.1 methenyltetrahydrofolate
	DsvG11_2043 SPD36136.1 acetate-CoA ligase
	DsvG11_0325 SPD34450.1 glycine dehydrogenase (decarboxylating), subunit 2, glycine cleavage system P-protein
	DsvG11_0326 SPD34451.1 glycine dehydrogenase (decarboxylating), subunit 1, glycine cleavage system P-protein
	DsvG11_0327 SPD34452.1 Glycine cleavage system H-protein
	DsvG11_0328 SPD34453.1 Aminomethyltransferase, glycine cleavage system T-protein
	DsvG11_1441 SPD35542.1 Glycine reductase complex, component B, subunits alpha and beta
	DsvG11_1442 SPD35543.1 Glycine reductase complex, component B, subunits alpha and beta
	DsvG11_1444 SPD35544.1 thioredoxin-disulfide reductase
	DsvG11_1445 SPD35545.1 Glycine reductase complex, component C, subunit beta
	DsvG11_0566 SPD34685.1 formate dehydrogenase (cytochrome-c-553), gamma subunit
	DsvG11_0567 SPD34686.1 Formate dehydrogenase accessory protein
	DsvG11_0568 SPD34687.1 formate dehydrogenase (cytochrome-c-553), beta subunit
	DsvG11_0569 SPD34688.1 formate dehydrogenase (cytochrome-c-553), alpha subunit
	DsvG11_0940 SPD35047.1 Pyruvate synthetase
	DsvG11_0941 SPD35048.1 phosphate acetyltransferase
	DsvG11_0942 SPD35049.1 acetate kinase
	DsvG11_1446 SPD35546.1 Glycine reductase complex, component C, subunit alpha
	DsvG11_1447 SPD35547.1 Thioredoxin domain
	DsvG11_1448 SPD35548.1 Glycine reductase complex, component A
	DsvG11_1577 SPD35674.1 Serine dehydratase-like/Uncharacterised protein family UPF0597
	DsvG11_2276 SPD36358.1 glycine hydroxymethyltransferase
	DsvG11_2478 SPD36518.1 formate/nitrite transporter
	* Kyoto Encyclopedia of Genes and Genomes (KEGG) identifiers
	2 Sánchez-Andrea I, Guedes IA, Hornung B, Boeren S, Lawson CE, Sousa DZ, Bar-Even A, Claassens NJ, Stams AJM. The reductive glycine pathway allows autotrophic growth of Desulfovibrio desulfuricans. Nat Commun. 2020 Oct 9;11(1):5090. doi: 10.1038/s41467-020-18906-7. PMID: 33037220; PMCID: PMC7547702.
